# Supplementary material for: Crystal structure of a twisted-ribbon type double-stranded AgI coordination polymer: catena-poly[[silver(I)-μ3-bis­(pyridin-3-ylmeth­yl)sulfane-κ3 N:N′:S] nitrate]
Source: Acta Crystallogr E Crystallogr Commun. 2017 Sep 29;73(Pt 10):1587–9. doi: 10.1107/S2056989017013925 (PMC5730324; doi:10.1107/S2056989017013925)
Supplement: Supplementary file 1 [file e-73-01587-sup1.cif]

##############################################################################
#                                                                            #
# This CIF contains the data in a paper accepted for publication in          #
# Acta Crystallographica Section E. It conforms to the requirements of       #
# Notes for Authors for Acta Crystallographica Section E, and has been       #
# peer reviewed under the auspices of the IUCr Commission on Journals.       #
#                                                                            #
# Full details of the Crystallographic Information File format               #
# are given in the paper "The Crystallographic Information File (CIF):       #
# a New Standard Archive File for Crystallography" by S. R. Hall, F. H.      #
# Allen and I. D. Brown [Acta Cryst. (1991), A47, 655-685].                  #
#                                                                            #
# The current version of the core CIF dictionary is obtainable from          #
# ftp://ftp.iucr.org/pub/cif_core.dic.                                       #
#                                                                            #
# Software is freely available for graphical display of the structure(s)     #
# in this CIF. For information consult the CIF software page                 #
# http://www.iucr.org/resources/cif/software.                                #
#                                                                            #
# This file may be used for bona fide research purposes within the           #
# scientific community so long as proper attribution is given to the journal # 
# article from which it was obtained.                                        #
#                                                                            #
##############################################################################
data_I
_audit_creation_method     'SHELXL-2014/7'
_chemical_name_systematic
;\
<i>catena</i>-Poly[[silver(I)-\m~3~-bis(pyridin-3-ylmethyl)sulfane-\
\k^3^<i>N</i>:<i>N</i>':<i>S</i>] nitrate]
;
_chemical_name_common     ?
_chemical_formula_moiety     'C12 H12 Ag N2 S +, N O3 -'
_chemical_formula_sum     'C12 H12 Ag N3 O3 S'
_chemical_formula_iupac     '[Ag (C12 H12 N2 S)] N O3'
_chemical_formula_weight     386.18
_chemical_melting_point     ?
_shelx_space_group_comment
;
The symmetry employed for this shelxl refinement is uniquely defined
by the following loop, which should always be used as a source of
symmetry information in preference to the above space-group names.
They are only intended as comments.
;
_space_group_crystal_system     monoclinic
_space_group_name_H-M_alt     'C 2/c'
_space_group_name_Hall     '-C 2yc'
loop_
    _space_group_symop_operation_xyz
    'x, y, z'
    '-x, y, -z+1/2'
    'x+1/2, y+1/2, z'
    '-x+1/2, y+1/2, -z+1/2'
    '-x, -y, -z'
    'x, -y, z-1/2'
    '-x+1/2, -y+1/2, -z'
    'x+1/2, -y+1/2, z-1/2'
_cell_length_a     22.432(3)
_cell_length_b     8.1656(12)
_cell_length_c     15.036(2)
_cell_angle_alpha     90
_cell_angle_beta     98.636(3)
_cell_angle_gamma     90
_cell_volume     2722.9(7)
_cell_formula_units_Z     8
_cell_measurement_reflns_used     3272
_cell_measurement_theta_min     1.84
_cell_measurement_theta_max     28.27
_cell_measurement_temperature     298(2)
_exptl_crystal_description     plate
_exptl_crystal_colour     colourless
_exptl_crystal_size_max     0.250
_exptl_crystal_size_mid     0.200
_exptl_crystal_size_min     0.050
_exptl_crystal_density_diffrn     1.884
_exptl_crystal_density_meas     ?
_exptl_crystal_density_method     ?
_exptl_crystal_F_000     1536
_exptl_absorpt_coefficient_mu     1.644
_exptl_absorpt_correction_type     multi-scan
_exptl_absorpt_process_details
;
(SADABS; Bruker, 2014)
;
_shelx_estimated_absorpt_T_min     0.684
_shelx_estimated_absorpt_T_max     0.922
_exptl_absorpt_correction_T_min     0.6581
_exptl_absorpt_correction_T_max     0.8956
_diffrn_ambient_temperature     298(2)
_diffrn_radiation_type     MoK\a
_diffrn_radiation_wavelength     0.71073
_diffrn_measurement_device_type     'Bruker APEXII CCD'
_diffrn_measurement_method     '\f and \w scans'
_diffrn_detector_area_resol_mean     ?
_diffrn_reflns_number     7550
_diffrn_reflns_av_R_equivalents     0.0790
_diffrn_reflns_theta_min     2.658
_diffrn_reflns_theta_max     25.999
_diffrn_reflns_theta_full     25.242
_diffrn_measured_fraction_theta_max     0.999
_diffrn_measured_fraction_theta_full     0.999
_diffrn_reflns_limit_h_min     -27
_diffrn_reflns_limit_h_max     26
_diffrn_reflns_limit_k_min     -10
_diffrn_reflns_limit_k_max     8
_diffrn_reflns_limit_l_min     -18
_diffrn_reflns_limit_l_max     9
_refine_special_details     ?
_reflns_number_total     2676
_reflns_number_gt     1763
_reflns_threshold_expression     'I > 2\s(I)'
_refine_ls_structure_factor_coef     Fsqd
_refine_ls_matrix_type     full
_refine_ls_R_factor_all     0.0811
_refine_ls_R_factor_gt     0.0436
_refine_ls_wR_factor_gt     0.0935
_refine_ls_wR_factor_ref     0.1087
_refine_ls_goodness_of_fit_ref     0.972
_refine_ls_restrained_S_all     0.986
_refine_ls_number_reflns     2676
_refine_ls_number_parameters     209
_refine_ls_number_restraints     24
_refine_ls_hydrogen_treatment     constr
_refine_ls_weighting_scheme     calc
_refine_ls_weighting_details
                      'w=1/[\s^2^(Fo^2^)+(0.0526P)^2^] where P=(Fo^2^+2Fc^2^)/3'
_atom_sites_solution_hydrogens     geom
_atom_sites_solution_primary     ?
_atom_sites_solution_secondary     ?
_refine_ls_shift/su_max     0.000
_refine_ls_shift/su_mean     0.000
_refine_diff_density_max     0.655
_refine_diff_density_min     -0.659
_refine_ls_extinction_method     none
_refine_ls_extinction_coef     .
loop_
    _atom_type_symbol
    _atom_type_description
    _atom_type_scat_dispersion_real
    _atom_type_scat_dispersion_imag
    _atom_type_scat_source
    'C' 'C' 0.0033 0.0016
                         'International Tables Vol C Tables 4.2.6.8 and 6.1.1.4'
    'H' 'H' 0.0000 0.0000
                         'International Tables Vol C Tables 4.2.6.8 and 6.1.1.4'
    'N' 'N' 0.0061 0.0033
                         'International Tables Vol C Tables 4.2.6.8 and 6.1.1.4'
    'O' 'O' 0.0106 0.0060
                         'International Tables Vol C Tables 4.2.6.8 and 6.1.1.4'
    'S' 'S' 0.1246 0.1234
                         'International Tables Vol C Tables 4.2.6.8 and 6.1.1.4'
    'Ag' 'Ag' -0.8971 1.1015
                         'International Tables Vol C Tables 4.2.6.8 and 6.1.1.4'
_computing_data_collection
;
APEX2 (Bruker, 2014)
;
_computing_cell_refinement
;
SAINT (Bruker, 2014)
;
_computing_data_reduction
;
SAINT (Bruker, 2014)
;
_computing_structure_solution
;
SHELXS97 (Sheldrick, 2008)
;
_computing_structure_refinement
;
SHELXL2014 (Sheldrick, 2015)
;
_computing_molecular_graphics
;
DIAMOND (Brandenburg, 2010)
;
_computing_publication_material
;
SHELXTL (Sheldrick, 2008) and publCIF (Westrip, 2010)
;
loop_
    _atom_site_type_symbol
    _atom_site_label
    _atom_site_fract_x
    _atom_site_fract_y
    _atom_site_fract_z
    _atom_site_U_iso_or_equiv
    _atom_site_adp_type
    _atom_site_calc_flag
    _atom_site_occupancy
    _atom_site_disorder_assembly
    _atom_site_disorder_group
    Ag Ag1 0.13008(2) 0.47824(6) 0.49130(3) 0.05552(19) Uani d 1 . .
    S S1 0.33342(6) -0.07112(16) 0.34926(9) 0.0417(3) Uani d 1 . .
    N N1 0.2163(2) 0.4068(5) 0.4306(3) 0.0460(11) Uani d 1 . .
    N N2 0.5458(2) -0.1552(6) 0.4256(3) 0.0501(11) Uani d 1 . .
    N N3 0.1183(3) 0.8084(7) 0.3663(4) 0.0662(15) Uani d 1 . .
    O O1 0.0800(7) 0.756(2) 0.4114(15) 0.106(6) Uani d 0.570(17) A 1
    O O2 0.1701(6) 0.7472(18) 0.3893(9) 0.117(5) Uani d 0.570(17) A 1
    O O3 0.1169(6) 0.9256(15) 0.3181(8) 0.105(5) Uani d 0.570(17) A 1
    O O1' 0.1009(9) 0.764(3) 0.4311(15) 0.072(5) Uani d 0.430(17) A 2
    O O2' 0.1641(12) 0.845(3) 0.3590(16) 0.133(8) Uani d 0.430(17) A 2
    O O3' 0.0762(7) 0.815(2) 0.2930(9) 0.096(6) Uani d 0.430(17) A 2
    C C1 0.2231(2) 0.2722(6) 0.3824(3) 0.0391(12) Uani d 1 . .
    H H1 0.1905 0.2011 0.3699 0.047 Uiso calc 1 . .
    C C2 0.2760(2) 0.2324(6) 0.3498(3) 0.0386(12) Uani d 1 . .
    C C3 0.3244(2) 0.3392(6) 0.3697(4) 0.0464(13) Uani d 1 . .
    H H3 0.3606 0.3175 0.3487 0.056 Uiso calc 1 . .
    C C4 0.3188(2) 0.4778(6) 0.4206(4) 0.0483(13) Uani d 1 . .
    H H4 0.3510 0.5498 0.4349 0.058 Uiso calc 1 . .
    C C5 0.2640(3) 0.5066(6) 0.4498(4) 0.0503(13) Uani d 1 . .
    H H5 0.2601 0.5995 0.4842 0.060 Uiso calc 1 . .
    C C6 0.2786(2) 0.0785(7) 0.2966(4) 0.0466(13) Uani d 1 . .
    H H6A 0.2884 0.1065 0.2378 0.056 Uiso calc 1 . .
    H H6B 0.2389 0.0284 0.2877 0.056 Uiso calc 1 . .
    C C7 0.3975(2) -0.0395(7) 0.2890(4) 0.0478(13) Uani d 1 . .
    H H7A 0.3870 -0.0722 0.2266 0.057 Uiso calc 1 . .
    H H7B 0.4089 0.0752 0.2908 0.057 Uiso calc 1 . .
    C C8 0.4488(2) -0.1419(6) 0.3345(3) 0.0426(12) Uani d 1 . .
    C C9 0.4985(2) -0.0697(7) 0.3829(4) 0.0451(12) Uani d 1 . .
    H H9 0.4997 0.0440 0.3866 0.054 Uiso calc 1 . .
    C C10 0.5422(3) -0.3178(8) 0.4195(4) 0.0591(16) Uani d 1 . .
    H H10 0.5739 -0.3792 0.4496 0.071 Uiso calc 1 . .
    C C11 0.4946(3) -0.4000(7) 0.3715(5) 0.0631(17) Uani d 1 . .
    H H11 0.4944 -0.5137 0.3684 0.076 Uiso calc 1 . .
    C C12 0.4474(3) -0.3106(7) 0.3282(4) 0.0538(15) Uani d 1 . .
    H H12 0.4147 -0.3631 0.2947 0.065 Uiso calc 1 . .
loop_
    _atom_site_aniso_label
    _atom_site_aniso_U_11
    _atom_site_aniso_U_22
    _atom_site_aniso_U_33
    _atom_site_aniso_U_12
    _atom_site_aniso_U_13
    _atom_site_aniso_U_23
    Ag1 0.0456(3) 0.0747(3) 0.0449(3) 0.0096(2) 0.00258(18) -0.0054(2)
    S1 0.0366(6) 0.0477(7) 0.0410(7) 0.0028(5) 0.0063(5) -0.0036(6)
    N1 0.046(3) 0.051(3) 0.042(3) 0.003(2) 0.010(2) -0.001(2)
    N2 0.043(3) 0.062(3) 0.045(3) 0.007(2) 0.006(2) -0.008(2)
    N3 0.076(4) 0.060(4) 0.066(4) 0.007(3) 0.020(4) -0.003(3)
    O1 0.071(9) 0.100(9) 0.147(15) -0.021(7) 0.014(9) 0.046(9)
    O2 0.102(8) 0.110(9) 0.127(10) 0.063(7) -0.016(7) 0.004(8)
    O3 0.132(8) 0.088(7) 0.102(7) 0.033(6) 0.045(6) 0.049(6)
    O1' 0.081(7) 0.069(6) 0.068(6) -0.005(5) 0.013(5) 0.003(4)
    O2' 0.125(11) 0.145(11) 0.131(11) -0.033(9) 0.027(8) -0.006(8)
    O3' 0.100(9) 0.110(9) 0.074(8) 0.040(7) -0.001(6) -0.019(6)
    C1 0.037(3) 0.045(3) 0.033(3) 0.003(2) 0.000(2) 0.003(2)
    C2 0.041(3) 0.041(3) 0.033(3) 0.006(2) 0.002(2) 0.007(2)
    C3 0.042(3) 0.050(3) 0.048(3) 0.001(2) 0.010(2) 0.006(3)
    C4 0.046(3) 0.043(3) 0.054(3) -0.006(2) 0.003(3) 0.008(3)
    C5 0.059(3) 0.047(3) 0.043(3) 0.003(3) 0.004(3) -0.004(3)
    C6 0.045(3) 0.056(3) 0.037(3) 0.006(2) 0.002(2) 0.000(3)
    C7 0.039(3) 0.064(3) 0.040(3) 0.002(2) 0.006(2) -0.003(3)
    C8 0.037(3) 0.055(3) 0.039(3) 0.001(2) 0.015(2) -0.004(3)
    C9 0.042(3) 0.051(3) 0.043(3) 0.006(2) 0.009(2) -0.005(3)
    C10 0.051(4) 0.064(4) 0.063(4) 0.019(3) 0.010(3) 0.005(3)
    C11 0.060(4) 0.048(3) 0.085(5) 0.003(3) 0.023(4) -0.002(3)
    C12 0.045(3) 0.061(4) 0.059(4) -0.004(3) 0.018(3) -0.012(3)
_geom_special_details
;
 All esds (except the esd in the dihedral angle between two l.s. planes)
 are estimated using the full covariance matrix.  The cell esds are taken
 into account individually in the estimation of esds in distances, angles
 and torsion angles; correlations between esds in cell parameters are only
 used when they are defined by crystal symmetry.  An approximate (isotropic)
 treatment of cell esds is used for estimating esds involving l.s. planes.
;
loop_
    _geom_bond_atom_site_label_1
    _geom_bond_atom_site_label_2
    _geom_bond_site_symmetry_2
    _geom_bond_distance
    _geom_bond_publ_flag
    Ag1 N2 3_455 2.276(5) y
    Ag1 N1 . 2.333(4) y
    Ag1 S1 7_556 2.5305(14) y
    Ag1 O1' . 2.55(2) ?
    S1 C6 . 1.828(5) ?
    S1 C7 . 1.829(5) ?
    S1 Ag1 7_556 2.5305(14) ?
    N1 C1 . 1.338(6) ?
    N1 C5 . 1.342(7) ?
    N2 C10 . 1.333(7) ?
    N2 C9 . 1.348(7) ?
    N2 Ag1 3_545 2.276(5) ?
    N3 O2' . 1.09(2) ?
    N3 O1' . 1.16(2) ?
    N3 O3 . 1.199(11) ?
    N3 O1 . 1.246(17) ?
    N3 O2 . 1.265(12) ?
    N3 O3' . 1.340(14) ?
    C1 C2 . 1.389(7) ?
    C1 H1 . 0.9300 ?
    C2 C3 . 1.389(7) ?
    C2 C6 . 1.495(7) ?
    C3 C4 . 1.383(7) ?
    C3 H3 . 0.9300 ?
    C4 C5 . 1.385(8) ?
    C4 H4 . 0.9300 ?
    C5 H5 . 0.9300 ?
    C6 H6A . 0.9700 ?
    C6 H6B . 0.9700 ?
    C7 C8 . 1.500(7) ?
    C7 H7A . 0.9700 ?
    C7 H7B . 0.9700 ?
    C8 C9 . 1.371(7) ?
    C8 C12 . 1.381(7) ?
    C9 H9 . 0.9300 ?
    C10 C11 . 1.371(9) ?
    C10 H10 . 0.9300 ?
    C11 C12 . 1.367(8) ?
    C11 H11 . 0.9300 ?
    C12 H12 . 0.9300 ?
loop_
    _geom_angle_atom_site_label_1
    _geom_angle_atom_site_label_2
    _geom_angle_atom_site_label_3
    _geom_angle_site_symmetry_1
    _geom_angle_site_symmetry_3
    _geom_angle
    _geom_angle_publ_flag
    N2 Ag1 N1 3_455 . 113.22(16) y
    N2 Ag1 S1 3_455 7_556 133.18(12) y
    N1 Ag1 S1 . 7_556 106.03(12) y
    N2 Ag1 O1' 3_455 . 97.5(4) ?
    N1 Ag1 O1' . . 105.9(5) ?
    S1 Ag1 O1' 7_556 . 95.2(5) ?
    C6 S1 C7 . . 102.7(3) ?
    C6 S1 Ag1 . 7_556 108.12(18) ?
    C7 S1 Ag1 . 7_556 105.08(18) ?
    C1 N1 C5 . . 117.6(5) ?
    C1 N1 Ag1 . . 125.9(3) ?
    C5 N1 Ag1 . . 116.5(3) ?
    C10 N2 C9 . . 116.7(5) ?
    C10 N2 Ag1 . 3_545 122.9(4) ?
    C9 N2 Ag1 . 3_545 120.1(4) ?
    O2' N3 O1' . . 127.6(17) ?
    O3 N3 O1 . . 130.1(11) ?
    O3 N3 O2 . . 114.9(11) ?
    O1 N3 O2 . . 113.4(12) ?
    O2' N3 O3' . . 117.6(16) ?
    O1' N3 O3' . . 114.7(13) ?
    N3 O1' Ag1 . . 118.8(14) ?
    N1 C1 C2 . . 123.8(5) ?
    N1 C1 H1 . . 118.1 ?
    C2 C1 H1 . . 118.1 ?
    C3 C2 C1 . . 117.3(5) ?
    C3 C2 C6 . . 123.5(5) ?
    C1 C2 C6 . . 119.2(5) ?
    C4 C3 C2 . . 120.0(5) ?
    C4 C3 H3 . . 120.0 ?
    C2 C3 H3 . . 120.0 ?
    C3 C4 C5 . . 118.2(5) ?
    C3 C4 H4 . . 120.9 ?
    C5 C4 H4 . . 120.9 ?
    N1 C5 C4 . . 123.1(5) ?
    N1 C5 H5 . . 118.4 ?
    C4 C5 H5 . . 118.4 ?
    C2 C6 S1 . . 114.0(4) ?
    C2 C6 H6A . . 108.7 ?
    S1 C6 H6A . . 108.7 ?
    C2 C6 H6B . . 108.7 ?
    S1 C6 H6B . . 108.7 ?
    H6A C6 H6B . . 107.6 ?
    C8 C7 S1 . . 107.6(4) ?
    C8 C7 H7A . . 110.2 ?
    S1 C7 H7A . . 110.2 ?
    C8 C7 H7B . . 110.2 ?
    S1 C7 H7B . . 110.2 ?
    H7A C7 H7B . . 108.5 ?
    C9 C8 C12 . . 118.2(5) ?
    C9 C8 C7 . . 120.6(5) ?
    C12 C8 C7 . . 121.1(5) ?
    N2 C9 C8 . . 123.3(5) ?
    N2 C9 H9 . . 118.3 ?
    C8 C9 H9 . . 118.3 ?
    N2 C10 C11 . . 123.9(6) ?
    N2 C10 H10 . . 118.1 ?
    C11 C10 H10 . . 118.1 ?
    C12 C11 C10 . . 118.4(6) ?
    C12 C11 H11 . . 120.8 ?
    C10 C11 H11 . . 120.8 ?
    C11 C12 C8 . . 119.5(6) ?
    C11 C12 H12 . . 120.3 ?
    C8 C12 H12 . . 120.3 ?
loop_
    _geom_torsion_atom_site_label_1
    _geom_torsion_atom_site_label_2
    _geom_torsion_atom_site_label_3
    _geom_torsion_atom_site_label_4
    _geom_torsion_site_symmetry_1
    _geom_torsion_site_symmetry_2
    _geom_torsion_site_symmetry_3
    _geom_torsion_site_symmetry_4
    _geom_torsion
    _geom_torsion_publ_flag
    O2' N3 O1' Ag1 . . . . -73(3) ?
    O3' N3 O1' Ag1 . . . . 107.3(14) ?
    C5 N1 C1 C2 . . . . -1.3(7) ?
    Ag1 N1 C1 C2 . . . . -178.0(4) ?
    N1 C1 C2 C3 . . . . 0.5(7) ?
    N1 C1 C2 C6 . . . . 180.0(5) ?
    C1 C2 C3 C4 . . . . 0.5(7) ?
    C6 C2 C3 C4 . . . . -178.9(5) ?
    C2 C3 C4 C5 . . . . -0.7(8) ?
    C1 N1 C5 C4 . . . . 1.2(8) ?
    Ag1 N1 C5 C4 . . . . 178.2(4) ?
    C3 C4 C5 N1 . . . . -0.2(8) ?
    C3 C2 C6 S1 . . . . 62.6(6) ?
    C1 C2 C6 S1 . . . . -116.9(4) ?
    C7 S1 C6 C2 . . . . -99.9(4) ?
    Ag1 S1 C6 C2 7_556 . . . 10.9(4) ?
    C6 S1 C7 C8 . . . . 173.0(4) ?
    Ag1 S1 C7 C8 7_556 . . . 60.0(4) ?
    S1 C7 C8 C9 . . . . -110.0(5) ?
    S1 C7 C8 C12 . . . . 70.4(6) ?
    C10 N2 C9 C8 . . . . -0.5(8) ?
    Ag1 N2 C9 C8 3_545 . . . 173.4(4) ?
    C12 C8 C9 N2 . . . . -0.8(8) ?
    C7 C8 C9 N2 . . . . 179.6(5) ?
    C9 N2 C10 C11 . . . . 1.5(9) ?
    Ag1 N2 C10 C11 3_545 . . . -172.3(5) ?
    N2 C10 C11 C12 . . . . -1.0(10) ?
    C10 C11 C12 C8 . . . . -0.5(9) ?
    C9 C8 C12 C11 . . . . 1.3(8) ?
    C7 C8 C12 C11 . . . . -179.1(5) ?
loop_
    _geom_hbond_atom_site_label_D
    _geom_hbond_atom_site_label_H
    _geom_hbond_atom_site_label_A
    _geom_hbond_site_symmetry_A
    _geom_hbond_distance_DH
    _geom_hbond_distance_HA
    _geom_hbond_distance_DA
    _geom_hbond_angle_DHA
    _geom_hbond_publ_flag
    C5 H5 O2 . 0.93 2.59 2.924(12) 101.7 y
    C5 H5 O2 7_566 0.93 2.60 3.318(14) 134.8 y
    C6 H6A O2 4_545 0.97 2.52 3.464(14) 163.2 y
    C6 H6B O2' 1_545 0.97 2.60 3.44(2) 145.3 y
    C7 H7B O3' 4_545 0.97 2.38 3.233(15) 146.8 y
    C9 H9 O1 3_545 0.93 2.49 3.221(18) 135.9 y
    C12 H12 O3 4_535 0.93 2.45 3.256(12) 145.3 y
_shelx_hkl_file
;
   0   0  -1   -0.11    0.12
   0   0  -2  731.54    4.76
   0   0  -3    1.79    1.06
   0   0  -3   -0.54    0.94
   0   0  -4   42.28    1.99
   0   0  -4   55.78    1.93
   0   0  -5    0.03    1.68
   0   0  -5    2.78    1.52
   0   0  -6  587.10    5.82
   0   0  -6  709.83    6.57
   0   0  -7    3.58    1.89
   0   0  -7   -0.29    1.59
   0   0  -8  230.36    4.14
   0   0  -8  290.00    4.66
   0   0  -9    2.65    2.16
   0   0  -9    2.85    2.07
   0   0 -10   58.69    3.18
   0   0 -10   78.24    3.28
   0   0 -11   -0.61    2.46
   0   0 -11   -1.41    2.48
   0   0 -12   80.43    3.84
   0   0 -12   98.80    3.93
   0   0 -13    2.75    2.77
   0   0 -13    5.00    2.60
   0   0 -14  143.21    4.62
   0   0 -14  169.71    4.97
   0   0 -15   -1.08    2.68
   0   0 -15   -0.43    2.55
   0   0 -16   12.47    3.07
   0   0 -16   14.70    3.02
   0   0 -17   -0.24    2.85
   0   0 -17   -3.28    2.60
   0   0 -18   13.96    3.16
   0   0 -19   -1.55    3.13
   0  -2   0  682.68    5.38
   0  -2   0  767.97    5.87
   0   2   0  702.49    4.79
   0  -2  -1  233.25    3.16
   0  -2   1  244.57    2.87
   0  -2   1  244.10    3.11
   0   2  -1  236.46    2.82
   0   2   1  250.82    2.01
   0  -2  -2  600.29    5.40
   0  -2   2  660.31    5.16
   0  -2   2  627.09    5.46
   0   2  -2  569.68    5.04
   0  -2  -3  135.43    1.25
   0  -2  -3  133.72    2.78
   0  -2   3  119.76    2.61
   0   2  -3  130.43    2.74
   0  -2  -4 1014.86    6.20
   0  -2  -5   33.03    1.38
   0  -2  -5   33.77    2.14
   0   2  -5   33.83    2.15
   0  -2  -6  409.39    3.99
   0  -2  -6  437.02    5.54
   0   2  -6  399.52    5.33
   0  -2  -7    1.45    1.55
   0  -2  -7    4.33    2.14
   0   2  -7    1.84    2.14
   0  -2  -8  129.45    2.90
   0  -2  -8  147.12    3.80
   0   2  -8  134.55    3.85
   0  -2  -9   20.09    2.28
   0  -2  -9   15.43    2.39
   0   2  -9   14.66    2.62
   0  -2 -10  106.01    3.35
   0  -2 -10  114.73    4.06
   0   2 -10  101.64    4.09
   0  -2 -11    7.50    2.51
   0  -2 -11    8.08    2.95
   0   2 -11    5.91    3.20
   0   2 -11    4.08    2.42
   0  -2 -12   56.51    3.58
   0   2 -12   64.87    3.86
   0   2 -12   81.51    3.57
   0  -2 -13   -2.16    2.43
   0   2 -13    3.24    2.83
   0   2 -13   -1.50    2.24
   0  -2 -14   50.34    3.67
   0   2 -14   38.25    3.51
   0   2 -14   54.08    3.32
   0  -2 -15   10.38    2.97
   0   2 -15    9.42    3.09
   0   2 -15    5.63    2.62
   0  -2 -16    8.61    2.99
   0   2 -16    7.14    3.01
   0   2 -16    5.60    2.60
   0  -2 -17   -0.98    2.83
   0   2 -17    2.43    3.03
   0   2 -17    5.67    2.59
   0  -2 -18    2.79    3.06
   0   2 -18    8.79    3.60
   0  -2 -19   -1.20    3.17
   0   2 -19   -1.17    3.50
   0  -4   0  244.46    3.99
   0  -4   0  257.92    4.07
   0   4   0  226.15    2.98
   0  -4  -1   16.67    1.98
   0  -4  -1   22.08    1.88
   0  -4   1   20.96    1.91
   0  -4   1   17.84    1.92
   0   4  -1   17.84    1.66
   0   4   1   17.67    1.28
   0  -4  -2  293.42    4.62
   0  -4  -2  339.32    4.73
   0  -4   2  346.38    4.49
   0  -4   2  338.65    4.74
   0   4  -2  283.51    4.01
   0   4   2  301.69    2.54
   0  -4  -3    7.72    2.22
   0  -4   3    8.54    1.66
   0  -4   3    7.06    1.96
   0   4  -3    9.15    1.89
   0  -4  -4  162.01    3.81
   0  -4   4  202.71    3.52
   0  -4   4  174.81    3.80
   0   4  -4  166.27    3.61
   0  -4  -5    6.29    2.30
   0  -4   5    7.01    2.10
   0   4  -5    4.00    2.05
   0  -4  -6   83.59    3.45
   0  -4   6   79.25    3.21
   0   4  -6   83.37    3.35
   0  -4  -7   22.21    2.97
   0   4  -7   19.57    2.87
   0  -4  -8   82.02    3.88
   0   4  -8   76.16    3.74
   0  -4  -9    5.92    3.01
   0   4  -9    7.36    3.10
   0  -4 -10   58.07    3.86
   0   4 -10   53.60    3.72
   0  -4 -11    4.94    2.97
   0   4 -11    2.05    2.99
   0  -4 -12   18.44    3.22
   0   4 -12   19.63    3.31
   0  -4 -13   10.08    3.21
   0   4 -13    7.50    3.07
   0  -4 -14    5.92    3.14
   0   4 -14    4.85    3.12
   0  -4 -15   10.83    3.29
   0   4 -15   11.58    3.37
   0  -4 -16    7.01    3.12
   0   4 -16    4.26    3.36
   0  -4 -17    1.21    3.39
   0   4 -17    5.29    3.52
   0  -4 -18    4.13    3.69
   0  -6   0    4.96    2.50
   0  -6   0    3.73    2.35
   0  -6  -1   10.73    2.72
   0  -6  -1    5.42    2.41
   0  -6   1    7.32    2.42
   0  -6   1    6.68    2.50
   0   6  -1    3.77    2.05
   0  -6  -2   67.19    3.49
   0  -6  -2   86.14    3.53
   0  -6   2   75.72    3.18
   0  -6   2   78.67    3.45
   0   6  -2   69.35    2.96
   0  -6  -3    3.59    2.78
   0  -6  -3    0.42    2.37
   0  -6   3    3.55    2.36
   0  -6   3    8.60    2.68
   0   6  -3    4.03    2.33
   0  -6  -4   70.47    3.73
   0  -6  -4   89.81    3.67
   0  -6   4   87.69    3.27
   0  -6   4   80.50    3.74
   0   6  -4   78.34    3.44
   0  -6  -5   -5.33    2.81
   0  -6   5   -4.72    2.13
   0  -6   5    1.55    2.85
   0   6  -5    1.24    2.58
   0  -6  -6   10.81    3.14
   0  -6   6   11.98    2.94
   0   6  -6    8.34    2.83
   0  -6  -7   -0.05    3.01
   0  -6   7    1.74    2.63
   0   6  -7   -0.26    2.64
   0  -6  -8    5.03    2.99
   0   6  -8    3.32    2.68
   0  -6  -9    7.37    3.00
   0   6  -9   15.58    2.81
   0  -6 -10   14.88    3.13
   0   6 -10   12.41    2.93
   0  -6 -11    3.80    3.14
   0   6 -11   10.33    3.03
   0  -6 -12    8.10    3.16
   0   6 -12    4.66    3.04
   0  -6 -13    3.33    3.18
   0   6 -13    6.75    3.14
   0  -6 -14    1.73    3.34
   0   6 -14    2.42    3.28
   0  -6 -15    1.99    3.52
   0   6 -15    0.76    3.53
   0  -6 -16    0.27    3.67
   0  -8   0    0.60    2.59
   0  -8   0   -0.59    2.43
   0  -8  -1    2.84    2.62
   0  -8  -1    2.98    2.51
   0  -8   1   -1.45    2.41
   0  -8  -2   12.40    2.97
   0  -8  -2   16.26    2.81
   0  -8   2   18.30    2.93
   0  -8  -3   -5.14    2.72
   0  -8  -3    2.82    2.62
   0  -8   3    0.29    2.61
   0  -8  -4   14.34    3.17
   0  -8  -4   21.44    2.87
   0  -8   4   12.82    2.91
   0  -8  -5   -0.63    2.80
   0  -8  -5    1.74    2.59
   0  -8   5    0.28    2.69
   0  -8  -6    4.87    3.02
   0  -8  -6    1.12    2.52
   0  -8   6   -1.36    2.77
   0  -8  -7   -2.97    2.85
   0  -8  -7    0.77    2.50
   0  -8   7    3.01    2.73
   0   8  -7    0.36    2.60
   0  -8  -8    0.98    2.99
   0  -8  -8    1.74    2.39
   0  -8   8   -0.59    2.84
   0   8  -8   -0.01    2.63
   0  -8  -9    0.62    3.09
   0   8  -9    3.36    2.83
   0  -8 -10    1.21    3.24
   0   8 -10    2.80    2.86
   0  -8 -11   -0.54    3.46
   0   8 -11   -0.04    2.98
   0  -8 -12   -5.03    3.44
   0   8 -12    3.56    3.28
   0  -8 -13    4.94    3.90
   0 -10   0    0.18    2.84
   0 -10  -1    0.32    2.90
   0 -10   1   -2.70    2.93
   0 -10  -2   -4.58    2.93
   0 -10   2   -5.61    2.88
   0 -10  -3   -3.38    2.93
   0 -10   3    6.44    3.24
   0 -10  -4    2.29    3.05
   0 -10   4   -6.64    3.05
   0 -10  -5    9.98    3.47
   0 -10  -5    2.04    2.97
   0 -10   5    4.25    3.30
   0 -10  -6    0.91    3.34
   0 -10  -6    3.88    3.29
   0 -10   6   -4.04    3.08
   0 -10  -7    0.59    3.58
   0 -10  -7   -4.36    3.29
   0 -10   7    1.57    3.18
   1  -1 -19    6.80    3.29
   1   1 -19   -5.27    3.23
   1   1 -19   -5.17    2.84
   1  -1 -18   12.29    3.23
   1   1 -18   10.48    3.34
   1   1 -18    6.21    2.99
   1  -1 -17   -0.92    2.72
   1   1 -17    2.45    2.82
   1   1 -17   -3.56    2.53
   1  -1 -16   -0.77    2.69
   1   1 -16    0.46    2.80
   1   1 -16   -0.67    2.52
   1  -1 -15    4.99    2.77
   1   1 -15    3.12    2.92
   1   1 -15    6.94    2.65
   1  -1 -14    7.91    2.68
   1  -1 -14   11.36    2.76
   1   1 -14    7.77    2.68
   1   1 -14    5.88    2.54
   1  -1 -13    3.54    2.55
   1  -1 -13    4.71    2.85
   1   1 -13    5.19    2.90
   1   1 -13    5.50    2.52
   1  -1 -12    0.56    2.62
   1  -1 -12    0.36    2.86
   1   1 -12    0.86    2.90
   1   1 -12   -1.51    2.56
   1  -1 -11   -0.37    2.46
   1  -1 -11    1.72    2.68
   1   1 -11    5.98    2.95
   1   1 -11    0.18    2.27
   1  -1 -10   16.29    2.55
   1  -1 -10   20.12    2.75
   1   1 -10   19.15    2.65
   1   1 -10   20.64    2.56
   1  -1  -9    5.35    2.15
   1  -1  -9    5.47    2.25
   1   1  -9    6.75    2.36
   1  -1  -8   99.59    2.82
   1  -1  -8  110.67    3.30
   1   1  -8   93.49    3.03
   1  -1  -7    9.62    1.74
   1  -1  -7   11.54    1.80
   1   1  -7   10.91    2.09
   1  -1  -6   58.35    1.94
   1  -1  -6   67.20    2.35
   1   1  -6   61.82    2.41
   1  -1  -5    2.18    1.38
   1  -1  -5   -0.90    1.65
   1   1  -5    0.89    1.86
   1  -1  -4   39.85    1.58
   1  -1  -4   47.96    2.09
   1   1  -4   40.67    2.16
   1  -1  -3  102.31    1.58
   1  -1  -3  107.67    2.23
   1   1  -3   94.54    2.24
   1  -1  -2  464.03    2.92
   1  -1  -2  440.46    3.72
   1   1  -2  456.16    3.84
  -1   1   1   66.50    0.64
   1   1  -1   64.61    1.10
  -1   1   0  616.09    3.83
   1   1   0  824.01    4.89
   1   1   0  799.30    4.76
  -1  -1  -1    0.27    0.34
  -1   1  -1    0.72    0.58
  -1  -1  -2  267.97    2.15
  -1  -1  -2  255.63    2.80
  -1   1  -2  256.17    2.80
   1  -1   2  243.17    2.71
  -1  -1  -3    2.45    1.27
  -1  -1  -3    5.35    1.66
  -1   1  -3    4.97    1.59
  -1  -1  -4 1706.78   10.47
  -1  -1  -4 1808.86   11.97
  -1   1  -4 1699.49   11.49
  -1  -1  -5   -2.26    1.51
  -1  -1  -5    1.78    1.49
  -1   1  -5    0.08    1.89
  -1  -1  -6  554.57    5.29
  -1  -1  -6  615.96    6.33
  -1   1  -6  530.93    5.88
  -1  -1  -7    9.31    1.84
  -1  -1  -7    3.96    1.86
  -1   1  -7    5.83    2.17
  -1   1  -7    8.78    1.75
  -1  -1  -8  172.59    3.52
  -1  -1  -8  203.84    4.14
  -1   1  -8  170.79    3.93
  -1   1  -8  235.72    4.04
  -1  -1  -9   10.19    2.28
  -1  -1  -9   10.34    2.26
  -1   1  -9   13.53    2.39
  -1   1  -9   11.16    2.04
  -1  -1 -10  125.95    3.71
  -1  -1 -10  136.81    4.05
  -1   1 -10  125.76    4.17
  -1   1 -10  168.77    4.06
  -1  -1 -11    5.46    2.59
  -1  -1 -11    8.86    2.74
  -1   1 -11   13.54    3.00
  -1   1 -11   12.22    2.50
  -1  -1 -12  155.49    4.49
  -1  -1 -12  133.65    4.46
  -1   1 -12  137.16    4.72
  -1   1 -12  185.72    4.71
  -1  -1 -13    2.50    2.62
  -1  -1 -13    4.31    2.64
  -1   1 -13    3.68    2.89
  -1   1 -13    4.49    2.41
  -1  -1 -14   69.32    3.62
  -1  -1 -14   57.66    3.63
  -1   1 -14   58.44    3.77
  -1   1 -14   63.32    3.44
  -1  -1 -15   -2.34    2.47
  -1   1 -15    5.04    2.96
  -1   1 -15    4.31    2.51
  -1  -1 -16   15.93    2.94
  -1   1 -16   14.34    3.23
  -1   1 -16   16.75    2.84
  -1  -1 -17    0.87    2.72
  -1   1 -17   -0.69    2.83
  -1   1 -17   -1.57    2.58
  -1  -1 -18   52.26    4.06
  -1   1 -18   48.60    4.15
  -1   1 -18   59.58    4.10
  -1  -1 -19    1.51    3.19
  -1   1 -19    6.76    3.41
   1  -3 -19   -1.88    3.56
   1  -3 -18   -0.03    3.35
   1   3 -18    1.10    3.39
   1  -3 -17    7.88    3.19
   1   3 -17    3.58    3.28
   1  -3 -16   -7.04    2.88
   1   3 -16   -0.18    3.10
   1   3 -16    0.49    2.41
   1  -3 -15   20.69    3.38
   1   3 -15   21.43    3.43
   1   3 -15   22.05    2.85
   1  -3 -14    1.92    2.86
   1   3 -14   -2.74    2.64
   1   3 -14    3.14    2.28
   1  -3 -13    3.98    2.66
   1   3 -13    3.48    2.98
   1  -3 -12   -0.13    2.62
   1   3 -12    3.26    2.96
   1  -3 -11   34.89    3.50
   1   3 -11   28.17    3.29
   1  -3 -10   10.10    2.78
   1   3 -10    8.57    3.11
   1  -3  -9   91.86    3.83
   1   3  -9   82.94    3.86
   1  -3  -8   32.15    1.89
   1  -3  -8   40.77    2.98
   1   3  -8   33.20    2.86
   1  -3  -7   32.78    1.60
   1  -3  -7   36.62    2.60
   1   3  -7   35.49    2.78
   1  -3  -6   44.31    1.34
   1  -3  -6   41.48    2.42
   1   3  -6   40.81    2.67
  -1  -3   5    1.72    1.83
   1  -3  -5    0.14    0.65
   1  -3  -5    1.03    1.89
   1   3  -5    0.95    2.00
  -1  -3   4    9.45    1.58
  -1  -3   4    6.27    1.63
   1  -3  -4    8.77    1.89
   1   3  -4    8.11    1.88
  -1  -3   3  573.40    5.50
  -1  -3   3  505.38    5.37
   1  -3  -3  509.70    5.55
   1   3  -3  541.60    5.57
  -1  -3   2   65.10    2.11
  -1  -3   2   58.54    2.09
  -1   3   2   64.20    0.93
   1  -3  -2   52.69    2.20
   1   3  -2   56.47    2.07
  -1  -3   1  245.56    3.51
  -1  -3   1  250.40    3.46
  -1   3   1  233.98    2.37
   1  -3  -1  212.07    3.25
   1  -3  -1  256.67    3.68
   1   3  -1  247.77    3.15
  -1  -3   0  480.38    5.04
  -1  -3   0  532.49    5.14
  -1   3   0  462.56    4.04
   1  -3   0  470.23    4.68
   1  -3   0  513.75    5.29
   1   3   0  520.64    4.34
  -1  -3  -1    9.66    1.86
  -1  -3  -1   11.10    1.47
  -1   3  -1    8.42    1.45
   1  -3   1   13.17    1.52
   1  -3   1   11.97    1.64
   1   3   1   13.19    1.09
  -1  -3  -2  152.46    3.15
  -1   3  -2  149.80    2.77
   1  -3   2  174.05    2.70
   1  -3   2  161.42    3.09
   1   3   2  181.54    1.74
  -1  -3  -3   39.04    2.21
  -1   3  -3   39.54    2.06
   1  -3   3   45.45    1.68
   1  -3   3   42.76    2.14
   1   3   3   49.44    0.75
  -1  -3  -4  368.34    2.53
  -1  -3  -4  332.29    4.87
  -1   3  -4  296.65    4.37
   1  -3   4  287.93    4.37
  -1  -3  -5   36.79    1.13
  -1  -3  -5   35.62    2.46
  -1   3  -5   31.04    2.32
   1  -3   5   24.50    2.15
  -1  -3  -6  353.20    3.30
  -1  -3  -6  334.08    5.29
  -1   3  -6  287.65    4.85
  -1  -3  -7   20.84    1.56
  -1  -3  -7   19.85    2.59
  -1   3  -7   23.11    2.65
  -1  -3  -8  221.10    3.25
  -1  -3  -8  204.60    4.71
  -1  -3  -9    4.27    2.76
  -1   3  -9    0.06    2.98
  -1  -3 -10   97.93    4.05
  -1   3 -10   92.32    4.25
  -1  -3 -11   29.08    3.34
  -1   3 -11   27.17    3.54
  -1  -3 -12   33.28    3.43
  -1   3 -12   34.73    3.42
  -1   3 -12   39.67    2.82
  -1  -3 -13    2.18    2.60
  -1   3 -13    1.62    2.91
  -1   3 -13   -2.55    2.17
  -1  -3 -14   51.54    3.76
  -1   3 -14   48.88    3.66
  -1  -3 -15   -4.02    2.87
  -1   3 -15    0.08    2.97
  -1  -3 -16   18.49    3.39
  -1   3 -16   17.25    3.42
  -1  -3 -17    1.84    3.04
  -1   3 -17   -0.29    3.12
  -1  -3 -18    5.65    3.36
  -1   3 -18    9.41    3.63
   1  -5 -17    5.49    3.72
   1  -5 -16    3.62    3.51
   1   5 -16   -0.79    3.42
   1  -5 -15    8.98    3.42
   1   5 -15    6.94    3.35
   1  -5 -14    3.27    3.20
   1   5 -14    1.64    3.14
   1  -5 -13    1.28    3.14
   1   5 -13   -0.41    3.03
   1  -5 -12   -0.28    2.95
   1   5 -12   -0.60    2.72
   1  -5 -11   43.54    3.60
   1   5 -11   43.73    3.65
   1  -5 -10    4.11    2.99
   1   5 -10    4.23    2.73
   1  -5  -9   79.82    4.15
   1   5  -9   80.43    3.84
   1  -5  -8    2.74    2.98
   1   5  -8   -0.35    2.56
   1  -5  -7   13.47    3.08
   1   5  -7   13.59    2.87
  -1  -5   6    6.73    2.59
   1  -5  -6    3.99    2.79
   1   5  -6    6.17    2.55
  -1  -5   5   19.13    2.29
  -1  -5   5   18.01    2.68
   1  -5  -5   13.53    2.89
   1   5  -5   16.44    2.68
  -1  -5   4   81.99    2.94
  -1  -5   4   86.45    3.36
   1  -5  -4   77.57    3.46
   1   5  -4   76.03    3.13
  -1  -5   3   34.39    2.44
  -1  -5   3   31.15    2.55
   1  -5  -3   30.95    2.78
   1  -5  -3   35.55    2.54
   1   5  -3   32.87    2.45
  -1  -5   2   14.54    2.20
  -1  -5   2   15.96    2.17
  -1   5   2   13.79    1.20
   1  -5  -2   12.52    2.32
   1  -5  -2   12.46    2.15
   1   5  -2    9.78    2.01
  -1  -5   1   21.25    2.44
  -1  -5   1   20.35    2.21
  -1   5   1   22.34    1.54
   1  -5  -1   21.07    2.39
   1  -5  -1   24.09    2.28
   1   5  -1   19.42    1.89
  -1  -5   0    1.54    2.24
  -1  -5   0    0.78    1.88
  -1   5   0    2.65    1.50
   1  -5   0    5.22    2.20
   1  -5   0    4.57    2.04
   1   5   0    2.68    1.56
  -1  -5  -1   16.44    2.51
  -1  -5  -1   17.92    2.03
  -1   5  -1   14.85    1.92
   1  -5   1   18.30    2.06
   1  -5   1   19.24    2.31
   1   5   1   15.80    1.51
  -1  -5  -2  105.36    3.54
  -1  -5  -2  123.58    3.40
  -1   5  -2  105.86    2.97
   1  -5   2  125.84    3.18
   1  -5   2  114.20    3.47
   1   5   2  101.06    1.82
  -1  -5  -3   71.38    3.34
  -1  -5  -3   83.28    3.11
  -1   5  -3   70.40    2.88
   1  -5   3   85.00    2.84
   1  -5   3   72.06    3.17
  -1  -5  -4   74.75    3.48
  -1   5  -4   80.59    3.19
   1  -5   4   86.33    2.87
   1  -5   4   83.27    3.45
  -1  -5  -5   51.47    3.26
  -1   5  -5   41.30    2.97
   1  -5   5   57.19    2.55
   1  -5   5   44.25    3.13
  -1  -5  -6   48.58    3.40
  -1   5  -6   46.40    3.24
   1  -5   6   40.25    3.18
  -1  -5  -7    6.08    3.03
  -1   5  -7    2.56    2.77
   1  -5   7    1.08    2.75
  -1  -5  -8   73.77    4.09
  -1   5  -8   67.74    3.85
  -1  -5  -9   -2.84    2.89
  -1   5  -9   -2.82    2.80
  -1  -5 -10   49.81    3.73
  -1   5 -10   44.70    3.37
  -1  -5 -11    0.80    2.90
  -1   5 -11    1.32    2.80
  -1  -5 -12    8.94    3.14
  -1   5 -12   12.53    3.12
  -1  -5 -13   -0.84    2.98
  -1   5 -13    0.76    3.01
  -1  -5 -14    9.70    3.35
  -1   5 -14    6.95    3.29
  -1  -5 -15   -2.61    3.17
  -1   5 -15    1.18    3.10
  -1  -5 -16    4.46    3.50
  -1   5 -16   11.89    3.70
  -1  -5 -17    3.74    3.62
   1  -7 -15    9.22    3.89
   1  -7 -14   -3.82    3.42
   1   7 -14    1.79    3.41
   1  -7 -13    6.41    3.46
   1   7 -13    4.68    3.32
   1  -7 -12    4.39    3.23
   1   7 -12    3.68    2.97
   1  -7 -11   11.60    3.42
   1   7 -11    9.61    3.03
   1  -7 -10    0.08    3.04
   1   7 -10    3.67    2.86
   1  -7  -9    7.66    3.01
   1   7  -9    4.30    2.78
   1  -7  -8    7.89    3.01
   1   7  -8    6.81    2.71
  -1  -7   7   16.20    2.84
   1  -7  -7   13.92    3.19
   1   7  -7   14.92    2.85
  -1  -7   6    5.83    2.65
   1  -7  -6   -1.66    2.68
   1  -7  -6    7.10    2.44
   1   7  -6   -0.16    2.45
  -1  -7   5   20.70    2.93
   1  -7  -5   25.08    3.13
   1  -7  -5   23.46    2.77
   1   7  -5   23.39    2.85
  -1  -7   4   16.11    2.47
  -1  -7   4   17.38    2.79
   1  -7  -4   20.60    3.04
   1  -7  -4   19.83    2.80
   1   7  -4   17.98    2.63
  -1  -7   3   29.18    2.86
  -1  -7   3   28.08    2.96
   1  -7  -3   26.78    3.10
   1  -7  -3   27.89    2.96
   1   7  -3   23.45    2.60
  -1  -7   2    3.03    2.48
  -1  -7   2   -4.24    2.46
   1  -7  -2    3.64    2.92
   1  -7  -2    2.97    2.56
  -1  -7   1   19.42    2.84
  -1  -7   1   18.73    2.86
   1  -7  -1   14.63    2.84
   1  -7  -1   14.20    2.73
  -1  -7   0    1.55    2.63
  -1  -7   0    1.61    2.51
   1  -7   0    4.49    2.68
   1  -7   0    1.55    2.56
  -1  -7  -1    8.50    2.92
  -1  -7  -1    8.55    2.53
   1  -7   1   13.04    2.64
   1  -7   1   10.34    2.77
  -1  -7  -2   59.66    3.69
  -1  -7  -2   60.46    3.46
   1  -7   2   63.29    3.17
   1  -7   2   56.44    3.50
  -1  -7  -3   21.60    3.04
  -1  -7  -3   24.73    2.88
  -1   7  -3   20.19    2.49
   1  -7   3   20.84    2.89
  -1  -7  -4    7.35    2.84
  -1  -7  -4    7.19    2.49
  -1   7  -4    6.00    2.41
   1  -7   4    8.15    2.74
  -1  -7  -5   -0.32    2.78
  -1  -7  -5   -2.62    2.10
  -1   7  -5   -1.32    2.35
   1  -7   5   -0.39    2.67
  -1  -7  -6    3.68    2.83
  -1  -7  -6    8.65    2.41
  -1   7  -6    3.53    2.55
   1  -7   6    2.64    2.59
  -1  -7  -7    2.59    2.87
  -1   7  -7    0.45    2.54
   1  -7   7   -0.39    2.64
  -1  -7  -8   13.00    3.26
  -1   7  -8   10.70    2.83
   1  -7   8   13.15    3.02
  -1  -7  -9    4.28    3.19
  -1   7  -9    9.43    2.87
  -1  -7 -10    2.82    3.10
  -1   7 -10    8.45    2.92
  -1  -7 -11    4.85    3.10
  -1   7 -11    6.84    2.95
  -1  -7 -12   -1.63    3.13
  -1   7 -12   -0.68    2.93
  -1  -7 -13   -2.28    3.36
  -1   7 -13   -8.27    3.06
  -1  -7 -14   -0.02    3.68
  -1  -7 -15    0.03    3.91
   1  -9 -11    3.09    3.54
   1  -9 -11    5.26    3.23
   1   9 -11    2.30    3.34
   1  -9 -10    0.60    3.52
   1  -9 -10    3.28    3.00
   1  -9  -9    0.10    3.35
   1  -9  -9    0.14    2.96
  -1  -9   8   -3.47    2.75
   1  -9  -8    2.90    3.23
   1  -9  -8   -1.21    2.72
  -1  -9   7   15.11    3.05
   1  -9  -7   16.63    3.55
   1  -9  -7   20.50    3.37
  -1  -9   6   -5.61    2.67
   1  -9  -6    0.70    2.93
   1  -9  -6   -5.98    2.72
  -1  -9   5    6.01    2.96
   1  -9  -5    2.82    3.02
   1  -9  -5    0.24    2.77
  -1  -9   4    1.19    2.67
   1  -9  -4    0.41    2.91
   1  -9  -4   -1.48    2.59
  -1  -9   3    0.86    2.64
   1  -9  -3   -3.14    2.81
   1  -9  -3   -0.93    2.68
  -1  -9   2   -2.70    2.53
   1  -9  -2    1.54    2.78
  -1  -9   1    7.87    2.73
   1  -9  -1    3.17    2.72
  -1  -9   0   -4.27    2.45
   1  -9   0    3.68    2.73
  -1  -9  -1   17.43    3.01
  -1  -9  -1    8.11    2.79
   1  -9   1    7.74    2.86
  -1  -9  -2    0.82    2.91
  -1  -9  -2    2.91    2.64
   1  -9   2    2.69    2.86
  -1  -9  -3    2.95    3.01
  -1  -9  -3    1.26    2.56
   1  -9   3    0.37    2.86
  -1  -9  -4    3.38    2.91
  -1  -9  -4   -0.48    2.70
   1  -9   4    0.12    2.73
  -1  -9  -5    4.02    3.11
  -1  -9  -5    1.90    2.79
   1  -9   5   -2.33    2.78
  -1  -9  -6    4.65    3.20
  -1  -9  -6    1.68    2.76
   1  -9   6    2.81    3.02
  -1  -9  -7    8.47    3.33
  -1  -9  -7   10.31    3.07
   1  -9   7   -0.95    2.85
  -1  -9  -8   -3.85    3.23
  -1  -9  -8    1.45    2.74
   1  -9   8    3.89    3.14
  -1  -9  -9    2.44    3.51
  -1  -9  -9    5.18    2.84
  -1  -9 -10    1.76    3.50
  -1  -9 -10    1.70    3.08
  -1  -9 -11    6.73    3.12
   2   0 -19    0.62    3.07
   2   0 -18   33.17    3.63
   2   0 -17   -0.51    2.81
   2   0 -17    0.72    2.83
   2   0 -16   14.53    3.13
   2   0 -16   13.30    2.93
   2   0 -15    2.76    2.66
   2   0 -15    1.52    2.54
   2   0 -14   32.32    3.11
   2   0 -14   43.76    3.23
   2   0 -13   -3.30    2.67
   2   0 -13   -0.59    2.67
   2   0 -12   62.50    3.57
   2   0 -12   83.73    3.85
   2   0 -11    3.46    2.70
   2   0 -11    2.62    2.49
   2   0 -10   18.54    2.59
   2   0 -10   19.82    2.61
   2   0  -9    0.35    2.10
   2   0  -9    0.03    2.03
   2   0  -8   14.09    2.04
   2   0  -8   17.95    2.06
   2   0  -7   -0.22    1.69
   2   0  -7   -1.49    1.51
   2   0  -6  166.71    3.09
   2   0  -5    1.28    1.59
   2   0  -4  590.05    5.09
   2   0  -3    0.83    1.07
   2   0  -2   53.16    1.04
   2   0  -2   54.87    1.03
  -2   0   1    0.04    0.23
  -2   0   0    0.11    0.22
  -2   0  -1    0.08    0.33
  -2   0  -2    1.21    0.83
  -2   0  -3   -0.10    1.55
  -2   0  -3    3.18    1.26
  -2   0  -4  369.39    4.10
  -2   0  -4  451.53    4.33
  -2   0  -5   -1.19    1.70
  -2   0  -5   -0.37    1.43
  -2   0  -6   16.27    1.87
  -2   0  -6   21.02    1.75
  -2   0  -7    2.12    1.92
  -2   0  -7    0.06    1.74
  -2   0  -8    6.17    2.12
  -2   0  -8    2.15    1.82
  -2   0  -9    0.97    2.21
  -2   0  -9   -0.10    1.97
  -2   0 -10  100.44    3.73
  -2   0 -10  130.49    3.85
  -2   0 -11    0.06    2.69
  -2   0 -11    4.43    2.52
  -2   0 -12   93.44    4.02
  -2   0 -12  119.73    4.17
  -2   0 -13    2.59    2.72
  -2   0 -13    0.56    2.53
  -2   0 -14   -0.34    2.57
  -2   0 -14    0.80    2.58
  -2   0 -15    0.21    2.78
  -2   0 -15    0.89    2.53
  -2   0 -16   13.87    3.07
  -2   0 -16   21.47    3.09
  -2   0 -17   -5.46    2.63
  -2   0 -17   -2.01    2.68
  -2   0 -18   39.88    3.71
  -2   0 -19   -1.59    3.02
   2  -2 -19    2.70    3.29
   2   2 -19   -3.87    3.25
   2   2 -19   -0.62    2.90
   2  -2 -18   11.19    3.28
   2   2 -18   12.79    3.35
   2   2 -18   17.89    3.10
   2  -2 -17    3.13    2.98
   2   2 -17    7.39    3.14
   2   2 -17    1.13    2.57
   2  -2 -16    4.77    2.85
   2   2 -16    7.87    3.03
   2   2 -16    0.81    2.50
   2  -2 -15   -1.67    2.68
   2   2 -15    3.61    2.98
   2   2 -15    4.16    2.47
   2  -2 -14   44.81    3.60
   2   2 -14   39.14    3.57
   2   2 -14   52.38    3.27
   2  -2 -13   -0.85    2.78
   2   2 -13    4.93    2.80
   2   2 -13   -2.21    2.29
   2  -2 -12  140.28    4.74
   2   2 -12  124.17    4.65
   2  -2 -11   47.69    2.87
   2  -2 -11   45.94    3.45
   2   2 -11   48.21    3.65
   2  -2 -10   29.98    2.51
   2  -2 -10   35.67    3.15
   2   2 -10   28.78    3.15
   2  -2  -9    5.58    1.99
   2  -2  -9    9.90    2.49
   2   2  -9    6.24    2.70
   2  -2  -8    4.62    1.72
   2  -2  -8    3.46    2.22
   2   2  -8    0.44    2.12
   2  -2  -7   -0.07    1.51
   2  -2  -7    2.59    2.00
   2   2  -7    1.23    2.04
   2  -2  -6   42.55    1.64
   2  -2  -6   44.56    2.25
   2   2  -6   42.61    2.42
   2  -2  -5  119.45    1.89
   2  -2  -5  118.14    2.84
   2   2  -5  128.39    2.96
   2  -2  -4   86.69    1.45
   2  -2  -4   82.46    2.36
   2   2  -4   79.16    2.50
  -2  -2   3    5.34    1.56
  -2  -2   3    5.80    1.52
   2  -2  -3    8.50    0.80
   2  -2  -3    6.63    1.63
   2   2  -3   10.84    1.76
  -2  -2   2   50.48    2.02
  -2  -2   2   47.42    1.76
  -2   2   2   54.17    1.04
   2  -2  -2   48.67    1.95
   2   2  -2   57.32    2.04
  -2  -2   1   39.74    1.79
  -2  -2   1   42.35    1.56
  -2   2   1   40.22    1.22
   2  -2  -1   41.24    1.67
   2  -2  -1   36.81    1.86
   2   2  -1   44.43    1.76
  -2  -2   0   77.62    2.34
  -2  -2   0   84.38    1.74
  -2   2   0   76.63    1.76
   2  -2   0   84.79    2.17
   2   2   0   91.42    1.77
   2   2   0   93.64    1.72
  -2  -2  -1  116.81    1.75
  -2  -2  -1   78.18    2.42
  -2   2  -1   88.57    2.16
   2  -2   1   95.60    2.35
  -2  -2  -2  327.22    2.74
  -2  -2  -2  250.10    3.61
  -2   2  -2  287.86    3.59
   2  -2   2  266.59    3.58
  -2  -2  -3  328.44    2.88
  -2  -2  -3  250.14    3.76
  -2   2  -3  255.12    3.63
   2  -2   3  258.24    3.71
  -2  -2  -4   32.72    1.38
  -2  -2  -4   30.97    2.08
  -2   2  -4   28.67    2.12
   2  -2   4   33.58    1.97
  -2  -2  -5   13.45    1.35
  -2  -2  -5   16.81    1.95
  -2   2  -5   15.82    2.06
  -2  -2  -6   77.84    2.10
  -2  -2  -6   78.65    2.84
  -2   2  -6   69.50    2.75
  -2  -2  -7    2.95    1.64
  -2  -2  -7    3.12    1.89
  -2   2  -7    2.12    2.24
  -2  -2  -8  273.68    4.10
  -2  -2  -8  283.89    5.08
  -2   2  -8  258.19    5.05
  -2  -2  -9   55.74    2.64
  -2  -2  -9   58.93    3.15
  -2   2  -9   60.31    3.31
  -2   2  -9   67.57    2.77
  -2  -2 -10   50.27    2.84
  -2  -2 -10   47.13    3.32
  -2   2 -10   43.00    3.29
  -2   2 -10   58.74    2.88
  -2  -2 -11    4.33    2.58
  -2  -2 -11    6.00    2.82
  -2   2 -11    2.00    3.03
  -2   2 -11    5.44    2.40
  -2  -2 -12   28.14    3.26
  -2   2 -12   21.49    3.33
  -2   2 -12   28.51    2.78
  -2  -2 -13   -3.19    2.54
  -2   2 -13   -0.02    2.77
  -2   2 -13    0.17    2.15
  -2  -2 -14    9.64    2.93
  -2   2 -14    9.92    2.98
  -2   2 -14   10.80    2.48
  -2  -2 -15    6.83    2.98
  -2   2 -15    4.92    3.05
  -2   2 -15    7.84    2.45
  -2  -2 -16   11.12    3.04
  -2   2 -16    6.74    3.09
  -2  -2 -17    6.69    3.08
  -2   2 -17   10.10    3.20
  -2  -2 -18   15.48    3.53
  -2   2 -18   21.89    3.89
  -2  -2 -19    5.96    3.49
   2  -4 -18   13.34    3.86
   2  -4 -17    8.98    3.64
   2   4 -17   10.28    3.39
   2  -4 -16    7.27    3.18
   2   4 -16   10.30    3.31
   2  -4 -15    3.03    3.18
   2   4 -15   -0.13    3.09
   2  -4 -14   13.45    3.32
   2   4 -14    9.42    3.30
   2  -4 -13   -2.15    2.71
   2   4 -13   -1.43    2.93
   2  -4 -12   19.94    3.17
   2   4 -12   19.82    3.07
   2  -4 -11   98.64    4.45
   2   4 -11   76.82    4.13
   2  -4 -10   26.92    3.42
   2   4 -10   20.90    3.42
   2  -4  -9   30.04    3.13
   2   4  -9   21.65    3.04
   2  -4  -8   58.79    3.55
   2   4  -8   57.60    3.51
   2  -4  -7    5.80    2.62
   2   4  -7    2.15    2.58
   2  -4  -6    4.60    2.46
   2   4  -6    2.40    2.35
  -2  -4   5   77.43    2.74
  -2  -4   5   69.69    2.80
   2  -4  -5   66.74    2.87
   2   4  -5   67.18    2.87
  -2  -4   4    1.09    1.83
  -2  -4   4    1.32    1.92
   2  -4  -4   -0.93    2.07
   2   4  -4    2.42    1.93
  -2  -4   3  172.89    3.50
  -2  -4   3  143.33    3.22
   2  -4  -3  146.91    3.46
   2   4  -3  156.07    3.34
  -2  -4   2   46.56    2.27
  -2  -4   2   45.68    2.18
  -2   4   2   53.84    1.31
   2  -4  -2   43.65    2.29
   2  -4  -2   49.63    2.35
   2   4  -2   44.10    2.12
  -2  -4   1   31.92    2.22
  -2  -4   1   31.30    1.91
  -2   4   1   31.72    1.44
   2  -4  -1   28.16    2.02
   2  -4  -1   30.56    2.07
   2   4  -1   34.06    1.82
  -2  -4   0   51.64    2.44
  -2  -4   0   60.99    2.28
  -2   4   0   49.12    1.85
   2  -4   0   54.07    2.23
   2  -4   0   67.85    2.53
   2   4   0   56.45    1.86
  -2  -4  -1   31.40    2.32
  -2  -4  -1   27.95    1.81
  -2   4  -1   24.57    1.74
   2  -4   1   27.57    1.83
   2  -4   1   30.47    2.18
   2   4   1   29.98    1.51
  -2  -4  -2    2.76    2.04
  -2  -4  -2    0.30    1.45
  -2   4  -2    4.03    1.62
   2  -4   2    3.59    1.52
   2  -4   2    1.82    1.65
   2   4   2    2.19    1.11
  -2  -4  -3  266.38    4.71
  -2   4  -3  265.03    4.26
   2  -4   3  299.89    3.82
   2  -4   3  268.83    4.59
   2   4   3  330.37    2.69
  -2  -4  -4   22.02    2.54
  -2   4  -4   24.22    2.28
   2  -4   4   26.52    1.79
   2  -4   4   21.88    2.38
   2   4   4   31.11    0.84
  -2  -4  -5   49.87    3.04
  -2   4  -5   54.54    2.81
   2  -4   5   51.95    2.96
  -2  -4  -6    0.14    2.50
  -2   4  -6   -1.68    2.23
   2  -4   6   -2.92    2.36
  -2  -4  -7   22.04    2.89
  -2   4  -7   29.00    3.03
  -2  -4  -8   27.29    3.24
  -2   4  -8   25.94    3.28
  -2  -4  -9   57.87    3.77
  -2   4  -9   57.01    3.82
  -2  -4 -10   37.65    3.45
  -2   4 -10   31.66    3.56
  -2  -4 -11    4.66    2.92
  -2   4 -11    6.01    3.00
  -2  -4 -12   11.29    2.91
  -2   4 -12   11.37    3.08
  -2  -4 -13    4.38    3.00
  -2   4 -13   -0.23    3.04
  -2  -4 -14   15.03    3.19
  -2   4 -14   13.13    3.35
  -2  -4 -15   14.33    3.37
  -2   4 -15    8.97    3.39
  -2  -4 -16    4.80    3.33
  -2   4 -16   11.71    3.39
  -2  -4 -17   10.32    3.57
  -2   4 -17    7.64    3.57
  -2  -4 -18    0.64    3.57
   2  -6 -16   10.85    3.74
   2  -6 -15   -1.41    3.43
   2   6 -15    2.70    3.44
   2  -6 -14   -0.79    3.19
   2   6 -14    5.44    3.31
   2  -6 -13   -0.04    3.03
   2   6 -13    3.27    3.11
   2  -6 -12    3.39    2.91
   2   6 -12    0.77    2.81
   2  -6 -11   15.55    3.35
   2   6 -11   10.51    3.12
   2  -6 -10   19.30    3.34
   2   6 -10   20.47    3.16
   2  -6  -9   14.63    3.11
   2   6  -9   18.41    2.97
   2  -6  -8   39.65    3.51
   2   6  -8   31.60    3.16
  -2  -6   7   30.18    3.05
   2  -6  -7   34.38    3.45
   2   6  -7   30.42    3.07
  -2  -6   6    3.76    2.36
  -2  -6   6    5.42    2.70
   2  -6  -6    3.11    2.98
   2   6  -6    5.30    2.74
  -2  -6   5   48.22    2.98
  -2  -6   5   43.10    3.27
   2  -6  -5   41.87    3.47
   2  -6  -5   46.21    3.26
   2   6  -5   39.62    3.10
  -2  -6   4    0.33    2.29
  -2  -6   4    2.05    2.54
   2  -6  -4    6.69    2.82
   2  -6  -4    5.94    2.46
   2   6  -4    0.26    2.49
  -2  -6   3   44.03    2.95
  -2  -6   3   40.58    2.93
   2  -6  -3   35.75    3.13
   2  -6  -3   39.84    3.02
   2   6  -3   37.88    2.77
  -2  -6   2   20.12    2.70
  -2  -6   2   21.10    2.60
   2  -6  -2   11.06    2.69
   2  -6  -2   19.30    2.64
   2   6  -2   14.92    2.33
  -2  -6   1   40.55    3.08
  -2  -6   1   42.62    2.78
   2  -6  -1   30.86    2.91
   2  -6  -1   39.01    2.91
   2   6  -1   38.91    2.43
  -2  -6   0    5.37    2.67
  -2  -6   0   11.07    2.46
   2  -6   0   11.82    2.51
   2  -6   0    9.70    2.58
  -2  -6  -1   53.39    3.38
  -2  -6  -1   61.09    3.09
  -2   6  -1   48.39    2.51
   2  -6   1   57.17    2.95
   2  -6   1   60.75    3.34
  -2  -6  -2   -1.48    2.69
  -2  -6  -2    0.94    2.19
  -2   6  -2   -0.58    2.20
   2  -6   2    0.46    2.14
   2  -6   2   -1.33    2.50
  -2  -6  -3   51.39    3.59
  -2  -6  -3   56.98    3.01
  -2   6  -3   48.15    2.86
   2  -6   3   61.97    2.89
   2  -6   3   53.33    3.41
  -2  -6  -4    4.26    3.02
  -2  -6  -4    6.78    2.34
  -2   6  -4    4.93    2.59
   2  -6   4    4.23    2.85
  -2  -6  -5   27.88    3.51
  -2   6  -5   26.32    2.97
   2  -6   5   21.34    3.14
  -2  -6  -6    2.12    2.84
  -2   6  -6    4.58    2.74
   2  -6   6    4.25    2.95
  -2  -6  -7   35.24    3.50
  -2   6  -7   38.40    3.22
   2  -6   7   35.23    3.11
  -2  -6  -8    5.96    2.88
  -2   6  -8    1.57    2.63
   2  -6   8   10.49    2.79
  -2  -6  -9   15.78    3.36
  -2   6  -9   12.51    2.90
  -2  -6 -10    3.60    2.93
  -2   6 -10    6.69    2.91
  -2  -6 -11   -0.83    3.19
  -2   6 -11    7.81    2.97
  -2  -6 -12    3.42    3.12
  -2   6 -12    1.46    3.00
  -2  -6 -13    4.16    3.25
  -2   6 -13    6.82    3.21
  -2  -6 -14   17.93    3.83
  -2   6 -14   12.07    3.69
  -2  -6 -15   -4.66    3.50
  -2  -6 -16    4.95    3.78
   2  -8 -13   -0.18    3.44
   2  -8 -12    4.54    3.60
   2   8 -12    3.70    3.26
   2  -8 -11   -0.39    3.36
   2   8 -11    6.46    3.15
   2  -8 -10    0.78    3.26
   2   8 -10   -2.48    2.72
   2  -8  -9    4.44    3.16
   2  -8  -9    9.65    2.71
   2   8  -9    1.62    2.81
   2  -8  -8    3.86    3.02
   2  -8  -8    8.58    2.78
   2   8  -8    8.67    2.82
  -2  -8   7   14.55    2.93
   2  -8  -7   13.57    3.15
   2  -8  -7   17.48    3.01
   2   8  -7   16.26    2.86
  -2  -8   6    0.61    2.61
   2  -8  -6   -0.32    2.88
   2  -8  -6   -4.83    2.54
  -2  -8   5   10.14    2.82
   2  -8  -5   10.28    3.04
   2  -8  -5   13.39    2.89
  -2  -8   4   -0.05    2.55
   2  -8  -4   -3.63    2.70
   2  -8  -4    1.67    2.63
  -2  -8   3   29.60    3.03
  -2  -8   3   29.75    3.08
   2  -8  -3   20.82    3.20
   2  -8  -3   32.11    3.24
  -2  -8   2    7.91    2.62
  -2  -8   2    7.65    2.55
   2  -8  -2    6.35    2.83
   2  -8  -2    5.90    2.72
  -2  -8   1   14.70    2.79
  -2  -8   1   18.87    2.72
   2  -8  -1   16.58    2.89
  -2  -8   0   -0.50    2.67
  -2  -8   0   -1.54    2.33
   2  -8   0    4.40    2.66
  -2  -8  -1    5.24    2.79
  -2  -8  -1    5.67    2.53
   2  -8   1    5.79    2.66
  -2  -8  -2    3.77    2.85
  -2  -8  -2    2.52    2.38
   2  -8   2    1.58    2.65
  -2  -8  -3   10.50    3.08
  -2  -8  -3   19.18    2.76
   2  -8   3   10.68    2.91
  -2  -8  -4    1.19    2.85
  -2  -8  -4    1.02    2.53
   2  -8   4    0.60    2.71
  -2  -8  -5   11.84    3.21
  -2  -8  -5   12.10    2.76
   2  -8   5    3.93    2.85
  -2  -8  -6   -1.38    2.95
  -2  -8  -6   -1.42    2.42
   2  -8   6    1.66    2.93
  -2  -8  -7   17.28    3.34
  -2  -8  -7    9.60    2.67
  -2   8  -7   19.31    3.00
   2  -8   7   13.06    3.12
  -2  -8  -8   -1.55    3.08
  -2  -8  -8    4.82    2.54
  -2   8  -8    5.18    2.77
   2  -8   8    0.55    2.97
  -2  -8  -9    2.04    3.31
  -2   8  -9    3.49    2.85
  -2  -8 -10   -3.11    3.15
  -2   8 -10    1.36    2.97
  -2  -8 -11   10.79    3.59
  -2   8 -11   12.34    3.34
  -2  -8 -12   -0.79    3.55
  -2   8 -12    1.39    3.35
  -2  -8 -13   -1.12    3.73
   2 -10  -7   13.82    3.58
   2 -10  -6   -2.56    3.17
   2 -10  -5    3.28    3.18
   2 -10  -4   -1.89    3.14
   2 -10  -3    2.62    2.93
   2 -10  -2    3.13    3.12
   2 -10  -1   14.55    3.42
   2 -10   0    1.11    2.96
   2 -10   1   -0.25    3.07
   2 -10   2    0.86    3.08
  -2 -10  -3    5.16    3.05
   2 -10   3    1.20    3.22
  -2 -10  -4    0.06    3.07
   2 -10   4   -2.11    3.23
  -2 -10  -5    8.21    3.48
   2 -10   5   -0.04    3.45
  -2 -10  -6   -6.76    3.20
   2 -10   6    2.26    3.44
  -2 -10  -7    2.79    3.43
   2 -10   7    2.52    3.22
   3  -1 -19   -1.19    3.25
   3   1 -19    8.68    3.48
   3   1 -19   -3.99    2.86
   3  -1 -18   17.04    3.49
   3   1 -18   15.51    3.47
   3   1 -18   15.79    3.01
   3  -1 -17    0.87    2.87
   3   1 -17   -2.65    2.71
   3   1 -17    1.28    2.60
   3  -1 -16   18.77    3.07
   3   1 -16   19.12    3.17
   3   1 -16   23.71    3.02
   3  -1 -15   -0.58    2.60
   3   1 -15   -1.66    2.89
   3   1 -15    0.20    2.46
   3  -1 -14  121.02    4.20
   3  -1 -14  149.68    4.94
   3   1 -14  117.16    4.42
   3   1 -14  152.79    4.81
   3  -1 -13   -0.61    2.61
   3  -1 -13    1.05    2.75
   3   1 -13    0.14    2.67
   3   1 -13   -1.03    2.44
   3  -1 -12  165.64    4.47
   3   1 -12  155.92    4.68
   3   1 -12  201.01    5.07
   3  -1 -11    2.55    2.46
   3  -1 -11    5.46    2.54
   3   1 -11   -1.06    2.78
   3   1 -11    2.72    2.53
   3  -1 -10  136.60    3.64
   3  -1 -10  156.03    4.32
   3   1 -10  127.24    3.98
   3  -1  -9   -0.07    1.92
   3  -1  -9    0.20    2.26
   3   1  -9   -0.82    2.27
   3  -1  -8  356.50    4.71
   3  -1  -8  365.77    5.43
   3   1  -8  327.68    5.07
   3  -1  -7   13.98    1.74
   3  -1  -7   15.28    1.98
   3   1  -7   12.08    2.03
   3  -1  -6  617.88    5.58
   3  -1  -6  651.30    6.59
   3   1  -6  586.44    6.17
   3  -1  -5   20.52    1.58
   3  -1  -5   19.98    1.88
   3   1  -5   17.05    1.95
   3  -1  -4  469.27    4.09
   3  -1  -4  494.06    4.96
   3   1  -4  492.57    5.01
   3  -1  -3  953.12    6.30
   3  -1  -3  914.29    6.83
   3  -1  -3  945.09    6.25
   3   1  -3  923.28    7.00
  -3  -1   2  118.01    2.13
  -3   1   2  131.75    1.75
   3  -1  -2  122.14    1.94
   3   1  -2  126.59    2.14
   3   1  -2  123.44    2.06
  -3  -1   1   12.27    1.01
  -3  -1   1   10.90    0.97
  -3   1   1   11.33    0.84
  -3  -1   0  839.87    5.62
  -3  -1   0  751.93    5.48
  -3   1   0  818.08    5.51
   3  -1   0  851.31    5.88
  -3  -1  -1  543.03    4.07
  -3  -1  -1  418.53    3.79
  -3   1  -1  449.15    3.88
   3  -1   1  447.66    3.94
  -3  -1  -2  571.92    4.44
  -3  -1  -2  501.09    4.56
  -3   1  -2  515.32    4.67
   3  -1   2  473.94    4.45
  -3  -1  -3  100.65    2.09
  -3  -1  -3   97.06    2.32
  -3   1  -3   94.39    2.60
   3  -1   3   85.62    2.32
  -3  -1  -4  390.40    4.03
  -3  -1  -4  367.43    4.31
  -3   1  -4  341.03    4.37
  -3   1  -4  435.21    3.87
  -3  -1  -5   23.05    1.71
  -3  -1  -5   26.29    1.92
  -3   1  -5   25.38    2.11
  -3   1  -5   27.30    1.51
  -3  -1  -6  422.79    4.79
  -3  -1  -6  442.09    5.31
  -3   1  -6  386.64    5.15
  -3   1  -6  477.09    4.88
  -3  -1  -7    4.50    1.91
  -3  -1  -7    2.91    1.97
  -3   1  -7    3.42    2.13
  -3   1  -7    3.15    1.66
  -3  -1  -8   75.28    2.92
  -3  -1  -8   73.91    2.95
  -3   1  -8   75.16    3.16
  -3   1  -8   86.29    2.73
  -3  -1  -9   10.26    2.34
  -3  -1  -9    4.85    2.29
  -3   1  -9    8.89    2.57
  -3   1  -9    8.86    2.06
  -3  -1 -10   -1.84    2.54
  -3  -1 -10    0.54    2.59
  -3   1 -10   -1.69    2.78
  -3   1 -10    6.21    2.24
  -3  -1 -11    1.82    2.82
  -3  -1 -11    6.56    2.76
  -3   1 -11    5.71    3.01
  -3   1 -11    4.89    2.41
  -3  -1 -12    4.52    2.70
  -3  -1 -12    3.23    2.70
  -3   1 -12    5.17    3.03
  -3   1 -12    8.38    2.57
  -3  -1 -13    3.17    2.61
  -3  -1 -13    2.00    2.55
  -3   1 -13    3.73    2.83
  -3   1 -13    4.20    2.39
  -3  -1 -14   10.88    2.67
  -3  -1 -14    7.62    2.69
  -3   1 -14    8.16    3.01
  -3   1 -14   10.50    2.70
  -3  -1 -15   -4.59    2.43
  -3   1 -15    3.71    3.01
  -3   1 -15   -0.01    2.59
  -3  -1 -16    1.05    2.72
  -3   1 -16    4.34    2.96
  -3   1 -16    1.55    2.71
  -3  -1 -17   -5.87    2.69
  -3   1 -17   -1.65    2.79
  -3  -1 -18    1.64    2.92
  -3   1 -18    4.39    3.12
  -3  -1 -19   -8.48    3.06
  -3   1 -19    1.86    3.08
   3  -3 -19   -1.16    3.56
   3  -3 -18   17.07    3.65
   3   3 -18   13.42    3.44
   3   3 -18    8.02    2.98
   3  -3 -17   -1.57    3.01
   3   3 -17    0.48    3.22
   3   3 -17   -0.62    2.50
   3  -3 -16   21.49    3.30
   3   3 -16   13.13    3.51
   3   3 -16   22.49    2.90
   3  -3 -15   12.00    3.01
   3   3 -15    7.42    3.00
   3   3 -15   20.33    2.82
   3  -3 -14   59.16    3.98
   3   3 -14   51.23    3.85
   3  -3 -13    3.05    2.85
   3   3 -13    4.29    3.03
   3  -3 -12   69.63    3.99
   3   3 -12   59.96    3.93
   3  -3 -11   29.66    3.36
   3   3 -11   25.74    3.44
   3   3 -10  102.80    4.28
   3  -3  -9    1.08    2.62
   3   3  -9   -1.27    2.53
   3  -3  -8  220.93    3.16
   3  -3  -8  236.76    4.92
   3   3  -8  225.45    4.94
   3  -3  -7   12.01    1.42
   3  -3  -7   12.73    2.33
   3   3  -7   15.07    2.50
   3  -3  -6  253.85    2.62
   3  -3  -6  268.11    4.60
   3   3  -6  259.46    4.64
   3  -3  -5    6.16    0.96
   3  -3  -5    6.28    1.90
   3   3  -5    7.35    1.83
  -3  -3   4  176.80    3.35
  -3  -3   4  149.12    2.93
   3  -3  -4  198.40    1.78
   3  -3  -4  156.91    3.24
   3   3  -4  181.45    3.55
  -3  -3   3   10.65    1.64
  -3  -3   3    6.18    1.39
  -3   3   3    9.57    0.80
   3  -3  -3    6.00    1.61
   3   3  -3    6.77    1.61
  -3  -3   2  229.37    3.63
  -3  -3   2  215.39    3.07
  -3   3   2  256.57    2.44
   3  -3  -2  214.18    3.26
   3  -3  -2  237.97    3.76
   3   3  -2  244.00    3.49
  -3  -3   1   33.70    1.98
  -3  -3   1   34.02    1.60
  -3   3   1   35.71    1.39
   3  -3  -1   36.15    1.79
   3  -3  -1   36.47    1.95
   3   3  -1   38.01    1.75
  -3  -3   0  351.31    4.52
  -3  -3   0  350.07    3.79
  -3   3   0  350.58    3.64
   3  -3   0  321.89    3.50
   3  -3   0  375.21    4.65
   3   3   0  422.13    4.03
  -3  -3  -1  131.48    3.03
  -3  -3  -1  150.47    2.55
  -3   3  -1  141.62    2.60
   3  -3   1  135.60    2.19
   3  -3   1  139.87    3.02
   3   3   1  176.40    2.39
   3   3   1  173.96    2.31
  -3  -3  -2  146.63    2.06
  -3  -3  -2   96.66    2.76
  -3   3  -2  100.58    2.49
   3  -3   2  129.05    2.06
   3  -3   2  117.71    2.88
  -3  -3  -3   89.05    1.64
  -3  -3  -3   75.04    2.69
  -3   3  -3   75.10    2.49
   3  -3   3   90.78    1.81
   3  -3   3   69.11    2.54
  -3  -3  -4  109.03    1.86
  -3  -3  -4   98.49    3.13
  -3   3  -4   99.93    2.92
   3  -3   4   87.04    2.82
  -3  -3  -5    2.30    1.16
  -3  -3  -5    4.61    2.15
  -3   3  -5    2.30    1.89
   3  -3   5    3.81    2.10
  -3  -3  -6  230.53    3.01
  -3  -3  -6  192.95    4.25
  -3   3  -6  205.96    4.38
  -3  -3  -7  155.15    2.76
  -3  -3  -7  128.98    3.82
  -3   3  -7  137.24    4.01
  -3  -3  -8   70.23    2.43
  -3  -3  -8   69.28    3.56
  -3   3  -8   64.10    3.62
  -3  -3  -9   57.76    3.56
  -3   3  -9   49.64    3.39
  -3  -3 -10   -1.06    2.65
  -3   3 -10    2.22    3.06
  -3   3 -10   -0.71    2.00
  -3  -3 -11    3.51    2.74
  -3   3 -11    5.97    2.87
  -3   3 -11    2.61    2.16
  -3  -3 -12    2.73    2.71
  -3   3 -12    2.13    2.66
  -3  -3 -13    5.04    2.86
  -3   3 -13    5.23    3.00
  -3  -3 -14    1.74    2.78
  -3   3 -14    0.00    2.78
  -3  -3 -15   21.38    3.29
  -3   3 -15   20.56    3.29
  -3  -3 -16   -1.40    3.04
  -3   3 -16   -2.24    3.10
  -3  -3 -17    0.02    3.16
  -3   3 -17    6.61    3.46
  -3  -3 -18    2.41    3.34
   3  -5 -17    1.33    3.74
   3  -5 -16    0.61    3.51
   3   5 -16    0.59    3.52
   3  -5 -15    7.06    3.45
   3   5 -15    2.64    3.27
   3  -5 -14    3.09    3.09
   3   5 -14    5.64    3.10
   3  -5 -13   -0.37    3.01
   3   5 -13   -0.77    2.81
   3  -5 -12   28.39    3.50
   3   5 -12   22.29    3.41
   3  -5 -11   10.62    3.10
   3   5 -11   10.39    2.87
   3  -5 -10   48.37    3.64
   3   5 -10   45.53    3.57
   3  -5  -9    2.38    2.87
   3   5  -9    2.71    2.78
   3  -5  -8   51.36    3.57
   3   5  -8   54.75    3.62
   3  -5  -7   13.30    2.97
   3   5  -7    9.28    2.75
  -3  -5   6   49.49    3.07
   3  -5  -6   53.33    3.33
   3   5  -6   47.85    3.11
  -3  -5   5   88.88    3.35
  -3  -5   5   72.13    3.19
   3  -5  -5   76.34    3.50
   3   5  -5   79.22    3.42
  -3  -5   4  117.24    3.51
  -3  -5   4   97.84    3.38
   3  -5  -4   95.19    3.55
   3  -5  -4  113.53    3.71
   3   5  -4   99.05    3.33
  -3  -5   3   12.93    2.30
  -3  -5   3   16.08    2.29
   3  -5  -3   14.85    2.48
   3  -5  -3   10.85    2.08
   3   5  -3   12.76    2.17
  -3  -5   2   61.50    2.94
  -3  -5   2   53.64    2.59
  -3   5   2   59.48    1.68
   3  -5  -2   42.58    2.57
   3  -5  -2   52.80    2.80
   3   5  -2   53.41    2.48
  -3  -5   1   11.64    2.34
  -3  -5   1    5.97    1.94
  -3   5   1    9.05    1.48
   3  -5  -1    8.85    2.10
   3  -5  -1    9.86    2.24
   3   5  -1    6.14    1.82
  -3  -5   0    9.65    2.35
  -3  -5   0   10.85    1.95
  -3   5   0   11.19    1.74
   3  -5   0    8.47    2.09
   3  -5   0   10.60    2.26
   3   5   0   10.32    1.67
  -3  -5  -1   41.90    3.03
  -3  -5  -1   46.38    2.35
  -3   5  -1   40.99    2.28
   3  -5   1   38.83    2.30
   3  -5   1   40.05    2.73
   3   5   1   44.06    1.88
  -3  -5  -2   58.06    3.23
  -3  -5  -2   65.92    2.64
  -3   5  -2   58.79    2.61
   3  -5   2   69.47    2.51
   3  -5   2   60.94    2.96
   3   5   2   67.20    1.92
  -3  -5  -3   74.01    3.53
  -3   5  -3   74.89    3.05
   3  -5   3   82.28    2.55
   3  -5   3   67.08    3.18
  -3  -5  -4   92.52    3.88
  -3   5  -4   98.60    3.52
   3  -5   4  120.57    2.90
   3  -5   4  101.31    3.80
  -3  -5  -5   15.93    3.10
  -3   5  -5   16.19    2.69
   3  -5   5   17.80    2.94
  -3  -5  -6   14.28    2.97
  -3   5  -6   16.48    2.91
   3  -5   6   17.40    3.01
  -3  -5  -7   70.57    4.06
  -3   5  -7   72.21    3.74
   3  -5   7   77.77    3.96
  -3  -5  -8   -0.12    3.11
  -3   5  -8    3.33    2.88
  -3  -5  -9   42.45    3.68
  -3   5  -9   35.68    3.35
  -3  -5 -10   25.83    3.25
  -3   5 -10   28.59    3.10
  -3  -5 -11   -0.25    2.92
  -3   5 -11    4.13    2.80
  -3  -5 -12   -3.99    3.02
  -3   5 -12    2.20    2.96
  -3  -5 -13    5.92    3.12
  -3   5 -13    1.33    3.23
  -3  -5 -14    4.70    2.93
  -3   5 -14    8.60    3.34
  -3  -5 -15    7.44    3.51
  -3   5 -15    5.02    3.43
  -3  -5 -16   -5.22    3.18
  -3  -5 -17    2.60    3.48
   3  -7 -15   -0.72    3.64
   3  -7 -14   -3.65    3.36
   3   7 -14    0.49    3.31
   3  -7 -13    5.30    3.32
   3   7 -13   -0.16    3.15
   3  -7 -12    2.91    3.24
   3   7 -12    2.74    3.11
   3  -7 -11    1.43    2.99
   3   7 -11   -1.76    2.81
   3  -7 -10   20.32    3.37
   3   7 -10   24.50    3.31
   3  -7  -9    4.12    2.97
   3   7  -9    0.82    2.72
   3  -7  -8    0.37    2.87
   3   7  -8    3.01    2.66
  -3  -7   7    1.54    2.45
   3  -7  -7   -1.48    2.77
   3  -7  -7    0.53    2.43
   3   7  -7    0.75    2.58
  -3  -7   6   -1.24    2.24
  -3  -7   6    1.47    2.27
   3  -7  -6    1.48    2.77
   3  -7  -6    3.54    2.48
   3   7  -6    1.85    2.50
  -3  -7   5    0.77    2.33
  -3  -7   5    1.28    2.44
   3  -7  -5    0.43    2.69
   3  -7  -5    0.60    2.35
   3   7  -5   -2.99    2.38
  -3  -7   4   63.27    3.33
  -3  -7   4   53.82    3.23
   3  -7  -4   53.33    3.45
   3  -7  -4   57.60    3.50
   3   7  -4   52.69    3.14
  -3  -7   3   35.74    2.99
  -3  -7   3   28.10    2.81
   3  -7  -3   24.89    2.94
   3  -7  -3   34.57    3.15
  -3  -7   2   20.99    2.87
  -3  -7   2   16.57    2.67
   3  -7  -2   21.86    2.95
   3  -7  -2   20.04    2.90
  -3  -7   1   32.37    3.14
  -3  -7   1   27.60    2.79
   3  -7  -1   32.27    3.10
   3  -7  -1   29.49    3.14
  -3  -7   0    2.53    2.79
  -3  -7   0    2.52    2.41
   3  -7   0    3.73    2.70
  -3  -7  -1   24.02    3.13
  -3  -7  -1   21.38    2.63
   3  -7   1   20.65    2.95
  -3  -7  -2   12.91    3.13
  -3  -7  -2    9.81    2.48
   3  -7   2   12.63    2.83
  -3  -7  -3   10.35    2.95
  -3  -7  -3   10.91    2.43
  -3   7  -3    7.80    2.29
   3  -7   3   10.00    2.78
  -3  -7  -4    6.10    2.97
  -3  -7  -4   11.45    2.44
  -3   7  -4   11.36    2.52
   3  -7   4    7.65    2.74
  -3  -7  -5    3.30    2.94
  -3  -7  -5    4.38    2.25
  -3   7  -5    2.75    2.45
   3  -7   5    3.22    2.85
  -3  -7  -6    3.40    3.00
  -3  -7  -6    0.77    2.10
  -3   7  -6   -0.82    2.51
   3  -7   6   -1.30    2.66
  -3  -7  -7    5.88    3.20
  -3   7  -7    2.74    2.66
   3  -7   7   11.81    3.01
  -3  -7  -8    4.43    3.05
  -3   7  -8    0.93    2.76
   3  -7   8    5.25    2.83
  -3  -7  -9   12.98    3.38
  -3   7  -9   12.51    3.04
  -3  -7 -10    7.31    3.36
  -3   7 -10    5.70    2.89
  -3  -7 -11   11.86    3.48
  -3   7 -11   10.63    3.02
  -3  -7 -12    2.00    3.40
  -3   7 -12   -0.51    2.98
  -3  -7 -13   11.47    3.88
  -3   7 -13    1.49    3.19
  -3  -7 -14   -8.71    3.58
   3  -9 -11    0.85    3.49
   3  -9 -11    3.85    3.14
   3   9 -11    1.04    3.34
   3  -9 -10    7.09    3.57
   3  -9 -10    5.45    3.08
   3  -9  -9    2.23    3.41
   3  -9  -9    1.56    2.94
   3  -9  -8    0.76    3.23
   3  -9  -8    3.43    3.10
   3  -9  -7    6.01    3.16
   3  -9  -7   -0.12    2.96
   3  -9  -6    3.15    3.01
   3  -9  -6    0.71    2.88
   3  -9  -5    0.61    2.95
   3  -9  -4    3.63    2.87
   3  -9  -3    6.23    2.91
   3  -9  -2    3.26    2.86
  -3  -9   1   12.27    2.93
   3  -9  -1    7.20    3.00
  -3  -9   0    1.24    2.68
   3  -9   0    0.42    2.83
  -3  -9  -1   -1.02    2.78
   3  -9   1    3.06    2.88
  -3  -9  -2   -1.58    2.76
   3  -9   2    1.84    2.92
  -3  -9  -3   -1.66    2.92
   3  -9   3   -4.55    2.90
  -3  -9  -4    5.82    3.06
   3  -9   4    3.03    3.05
  -3  -9  -5    4.56    3.18
   3  -9   5    9.06    3.18
  -3  -9  -6   -0.53    3.03
   3  -9   6   -1.01    3.10
  -3  -9  -7    1.73    3.16
   3  -9   7    1.73    2.96
  -3  -9  -8   -1.20    3.32
   3  -9   8   -1.59    3.16
  -3  -9  -9    4.32    3.60
  -3  -9 -10   -3.42    3.49
   4   0 -20    3.19    3.24
   4   0 -19    0.98    3.07
   4   0 -18   -4.71    2.76
   4   0 -17   -0.74    2.84
   4   0 -17   -0.21    2.75
   4   0 -16   26.82    3.34
   4   0 -16   31.54    3.38
   4   0 -15    1.22    2.64
   4   0 -15   -0.28    2.48
   4   0 -14   69.22    3.80
   4   0 -14   82.23    3.96
   4   0 -13   -1.65    2.72
   4   0 -13    3.98    2.65
   4   0 -12   17.58    2.97
   4   0 -12   22.61    2.85
   4   0 -11    0.02    2.51
   4   0 -11    1.98    2.57
   4   0 -10   76.40    3.26
   4   0 -10   99.60    3.66
   4   0  -9    1.14    2.09
   4   0  -9   -4.85    2.08
   4   0  -8  305.32    4.68
   4   0  -7    0.64    1.74
   4   0  -6  791.32    7.06
   4   0  -5    1.38    1.67
   4   0  -4 1410.42    9.64
   4   0  -3   -1.99    1.37
   4   0  -3   -1.09    1.32
  -4   0   2 1442.37    9.15
  -4   0   1    1.61    0.89
  -4   0   0  807.75    5.72
  -4   0  -1   -0.01    1.11
  -4   0  -2   89.97    2.18
  -4   0  -3   -0.98    1.63
  -4   0  -3    2.63    1.49
  -4   0  -4  505.43    5.19
  -4   0  -4  559.46    4.96
  -4   0  -5   -0.14    1.62
  -4   0  -5    1.06    1.45
  -4   0  -6  746.29    7.21
  -4   0  -6  819.06    7.15
  -4   0  -7   -1.42    2.03
  -4   0  -7    1.94    1.80
  -4   0  -8  271.51    4.79
  -4   0  -8  303.61    4.71
  -4   0  -9    3.11    2.50
  -4   0  -9    4.06    2.22
  -4   0 -10  172.36    4.52
  -4   0 -10  198.14    4.53
  -4   0 -11    5.11    2.81
  -4   0 -11   -1.31    2.51
  -4   0 -12  199.30    5.13
  -4   0 -12  229.92    5.26
  -4   0 -13   -1.54    2.57
  -4   0 -13    3.60    2.48
  -4   0 -14   48.01    3.40
  -4   0 -14   52.47    3.37
  -4   0 -15   -2.15    2.65
  -4   0 -15    2.56    2.54
  -4   0 -16    1.98    2.70
  -4   0 -16    0.38    2.58
  -4   0 -17    0.74    2.82
  -4   0 -17    2.20    2.77
   4  -2 -19    2.72    3.45
   4   2 -19    4.84    3.53
   4   2 -19   -2.84    2.85
   4  -2 -18    4.24    3.21
   4   2 -18    1.66    3.10
   4   2 -18    4.27    2.88
   4  -2 -17    5.12    3.03
   4   2 -17    3.92    3.18
   4   2 -17    3.68    2.60
   4  -2 -16   -1.80    2.88
   4   2 -16   -1.84    3.09
   4   2 -16   -0.59    2.41
   4  -2 -15    6.69    2.76
   4   2 -15    3.65    2.90
   4   2 -15    5.81    2.45
   4  -2 -14   47.84    3.62
   4   2 -14   37.34    3.47
   4   2 -14   44.89    3.18
   4  -2 -13    4.37    2.61
   4   2 -13    7.14    2.95
   4  -2 -12   85.76    4.22
   4   2 -12   76.46    4.07
   4  -2 -11   19.22    2.61
   4  -2 -11   14.27    3.01
   4   2 -11   16.96    3.16
   4  -2 -10   88.25    3.03
   4  -2 -10  111.72    4.09
   4   2 -10   90.53    3.85
   4  -2  -9   27.67    2.17
   4  -2  -9   28.88    2.66
   4   2  -9   29.28    2.94
   4  -2  -8  313.98    4.11
   4  -2  -8  343.32    5.57
   4   2  -8  313.83    5.34
   4  -2  -7    1.20    1.52
   4  -2  -7   -1.36    1.75
   4   2  -7   -1.89    2.06
   4  -2  -6  405.84    4.09
   4  -2  -6  375.66    5.17
   4   2  -6  391.47    5.31
   4  -2  -5   21.13    1.36
   4  -2  -5   20.72    1.88
   4   2  -5   23.05    1.93
   4  -2  -4  419.08    3.64
   4  -2  -4  370.43    4.45
   4  -2  -4  403.44    3.55
   4   2  -4  401.93    4.90
  -4  -2   3   26.48    1.79
  -4   2   3   30.94    1.33
   4  -2  -3   30.09    1.75
   4   2  -3   29.05    1.94
  -4  -2   2  564.88    5.47
  -4  -2   2  468.64    3.86
  -4   2   2  574.44    4.40
   4  -2  -2  577.78    4.96
   4   2  -2  590.81    5.42
   4   2  -2  617.49    5.55
  -4  -2   1   73.61    2.38
  -4   2   1   74.49    1.76
   4  -2  -1   66.14    1.70
   4  -2  -1   70.06    2.18
   4   2  -1   86.87    2.16
   4   2  -1   79.73    2.02
  -4  -2   0  666.06    5.37
  -4  -2   0  553.78    5.39
  -4   2   0  601.14    5.04
   4  -2   0  631.20    5.78
  -4  -2  -1  201.42    2.63
  -4  -2  -1  168.62    3.16
  -4   2  -1  182.85    2.88
   4  -2   1  198.80    3.26
  -4  -2  -2  254.82    2.95
  -4  -2  -2  210.00    3.52
  -4   2  -2  217.23    3.28
   4  -2   2  215.75    3.48
  -4  -2  -3   66.04    1.78
  -4  -2  -3   51.80    2.28
  -4   2  -3   61.49    2.29
   4  -2   3   53.69    2.16
  -4  -2  -4  733.58    5.84
  -4  -2  -4  615.40    6.35
  -4   2  -4  644.17    6.58
   4  -2   4  590.39    6.25
  -4  -2  -5   43.97    1.77
  -4  -2  -5   42.76    2.46
  -4   2  -5   43.06    2.36
  -4   2  -5   56.01    1.63
  -4  -2  -6  705.17    6.30
  -4  -2  -6  683.02    7.36
  -4   2  -6  614.12    7.07
  -4   2  -6  762.73    6.27
  -4  -2  -7   49.36    2.22
  -4  -2  -7   48.97    2.70
  -4   2  -7   49.04    3.00
  -4   2  -7   49.62    2.04
  -4  -2  -8  140.19    3.28
  -4  -2  -8  125.92    3.71
  -4   2  -8  130.89    4.08
  -4   2  -8  160.12    3.29
  -4  -2  -9   10.58    2.26
  -4  -2  -9    3.06    2.61
  -4   2  -9    6.75    2.71
  -4   2  -9   12.65    2.09
  -4  -2 -10  116.00    3.52
  -4  -2 -10  114.23    4.12
  -4   2 -10  103.88    4.25
  -4   2 -10  131.35    3.54
  -4  -2 -11    1.01    2.40
  -4  -2 -11    0.35    2.75
  -4   2 -11   -1.96    2.94
  -4   2 -11   -2.19    2.21
  -4  -2 -12   94.37    4.06
  -4   2 -12   93.04    4.30
  -4   2 -12  107.52    3.58
  -4  -2 -13   -3.19    2.52
  -4   2 -13    0.59    2.87
  -4  -2 -14   30.17    3.31
  -4   2 -14   39.77    3.72
  -4  -2 -15    5.49    2.76
  -4   2 -15    6.58    2.90
  -4  -2 -16    9.70    2.94
  -4   2 -16    7.95    3.01
  -4  -2 -17    2.54    2.99
  -4   2 -17   -1.89    3.04
  -4  -2 -18   16.00    3.65
  -4   2 -18   14.42    3.56
   4  -4 -18    0.11    3.61
   4  -4 -17    1.76    3.46
   4   4 -17    0.59    3.37
   4  -4 -16    3.54    3.24
   4   4 -16   -0.39    3.22
   4  -4 -15   16.72    3.40
   4   4 -15   17.26    3.57
   4  -4 -14   20.85    3.30
   4   4 -14   15.10    3.34
   4  -4 -13   -1.45    2.89
   4   4 -13    1.36    3.06
   4  -4 -12   24.23    3.10
   4   4 -12   23.21    3.32
   4  -4 -11   12.06    2.79
   4   4 -11    5.76    2.82
   4  -4 -10   30.25    3.40
   4   4 -10   24.26    3.21
   4  -4  -9   14.37    3.05
   4   4  -9   16.21    3.09
   4  -4  -8   68.71    3.64
   4   4  -8   64.43    3.65
   4  -4  -7   -1.52    2.46
   4   4  -7   -0.34    2.47
   4  -4  -6   97.28    3.49
   4   4  -6   88.81    3.39
  -4  -4   5   12.68    2.15
  -4  -4   5    9.42    2.03
   4  -4  -5    6.97    2.21
   4   4  -5   10.36    2.25
  -4  -4   4  215.48    4.15
  -4  -4   4  178.84    3.44
  -4   4   4  251.47    2.14
   4  -4  -4  193.72    3.90
   4   4  -4  211.47    4.09
  -4  -4   3    1.12    1.90
  -4  -4   3   -0.17    1.64
  -4   4   3    1.68    1.00
   4  -4  -3   -0.79    1.78
   4  -4  -3    0.91    1.69
   4   4  -3    0.13    1.89
  -4  -4   2  274.76    4.51
  -4  -4   2  252.09    3.72
  -4   4   2  279.13    3.02
   4  -4  -2  230.52    3.80
   4  -4  -2  276.27    4.61
   4   4  -2  295.53    4.28
  -4  -4   1   10.64    2.01
  -4  -4   1    7.95    1.53
  -4   4   1   10.13    1.42
   4  -4  -1    6.26    1.66
   4  -4  -1    7.65    1.84
   4   4  -1   10.13    1.66
  -4  -4   0  266.63    4.59
  -4  -4   0  270.42    3.79
  -4   4   0  266.26    3.56
   4  -4   0  234.17    3.41
   4  -4   0  261.09    4.47
   4   4   0  286.07    3.68
  -4  -4  -1   11.93    2.26
  -4  -4  -1   13.20    1.53
  -4   4  -1    9.88    1.68
   4  -4   1    7.74    1.47
   4  -4   1   10.65    2.07
   4   4   1   14.86    1.43
  -4  -4  -2  215.55    4.34
  -4   4  -2  218.08    3.82
   4  -4   2  238.58    3.13
   4  -4   2  228.74    4.36
   4   4   2  269.92    3.17
   4   4   2  264.28    3.13
  -4  -4  -3   29.67    2.66
  -4   4  -3   27.98    2.34
   4  -4   3   33.98    1.66
   4  -4   3   29.13    2.54
  -4  -4  -4  159.08    2.40
  -4  -4  -4  134.26    3.81
  -4   4  -4  124.83    3.50
   4  -4   4  130.63    3.74
  -4  -4  -5    8.22    2.60
  -4   4  -5    1.44    2.41
   4  -4   5    4.44    2.23
  -4  -4  -6   52.45    3.25
  -4   4  -6   57.06    3.31
   4  -4   6   46.25    3.21
  -4  -4  -7   64.67    3.70
  -4   4  -7   64.60    3.65
  -4  -4  -8   48.94    3.69
  -4   4  -8   51.54    3.67
  -4  -4  -9    2.84    3.09
  -4   4  -9   -2.68    2.97
  -4  -4 -10  117.67    4.64
  -4   4 -10  120.22    4.72
  -4  -4 -11    3.91    2.88
  -4   4 -11    2.00    2.85
  -4  -4 -12   44.42    3.64
  -4   4 -12   46.14    3.81
  -4  -4 -13   11.59    3.11
  -4   4 -13   11.12    3.27
  -4  -4 -14   12.28    3.18
  -4   4 -14    2.97    3.16
  -4  -4 -15    7.66    3.22
  -4   4 -15   -0.73    3.16
  -4  -4 -16    5.76    3.21
  -4   4 -16   16.34    3.58
  -4  -4 -17   -1.54    3.23
   4  -6 -15    9.28    3.60
   4   6 -15    7.75    3.47
   4  -6 -14    1.79    3.25
   4   6 -14    4.20    3.33
   4  -6 -13   -1.44    2.96
   4   6 -13    0.68    2.99
   4  -6 -12    0.20    2.96
   4   6 -12   -2.08    2.77
   4  -6 -11   -3.92    2.91
   4   6 -11   -2.22    2.88
   4  -6 -10   17.17    3.16
   4   6 -10   13.84    3.10
   4  -6  -9   18.37    3.12
   4   6  -9   17.19    2.96
   4  -6  -8    4.25    2.86
   4   6  -8    5.02    2.68
   4  -6  -7    4.13    2.88
   4   6  -7    7.85    2.68
  -4  -6   6   27.16    2.89
  -4  -6   6   26.10    2.83
   4  -6  -6   27.48    3.14
   4   6  -6   24.98    2.93
  -4  -6   5    0.97    2.44
  -4  -6   5    0.81    2.50
   4  -6  -5    4.04    2.77
   4  -6  -5   -0.18    2.58
   4   6  -5   -3.21    2.51
  -4  -6   4  101.07    3.76
  -4  -6   4   89.29    3.57
   4  -6  -4   83.07    3.70
   4  -6  -4   97.25    3.84
   4   6  -4   88.87    3.52
  -4  -6   3   14.60    2.68
  -4  -6   3    5.71    2.49
   4  -6  -3   14.79    2.74
   4  -6  -3   12.61    2.51
   4   6  -3    9.47    2.39
  -4  -6   2   26.00    2.84
  -4  -6   2   23.69    2.56
   4  -6  -2   20.02    2.71
   4  -6  -2   20.84    2.75
   4   6  -2   21.33    2.38
  -4  -6   1   -0.48    2.52
  -4  -6   1    4.04    2.20
   4  -6  -1    0.80    2.45
   4  -6  -1    6.40    2.50
   4   6  -1    3.74    2.01
  -4  -6   0   55.69    3.51
  -4  -6   0   53.41    2.86
  -4   6   0   45.74    2.23
   4  -6   0   48.50    2.79
   4  -6   0   51.51    3.31
  -4  -6  -1   12.10    3.05
  -4  -6  -1   13.38    2.37
  -4   6  -1   14.13    2.18
   4  -6   1   10.81    2.73
  -4  -6  -2   44.16    3.54
  -4  -6  -2   47.38    2.80
  -4   6  -2   38.83    2.61
   4  -6   2   43.36    3.29
  -4  -6  -3    0.23    3.02
  -4  -6  -3    0.68    2.13
  -4   6  -3    0.75    2.34
   4  -6   3   -2.00    2.81
  -4  -6  -4   -0.56    3.07
  -4  -6  -4    0.05    2.22
  -4   6  -4   -0.29    2.53
   4  -6   4    3.03    2.94
  -4  -6  -5    3.49    3.16
  -4   6  -5    0.38    2.67
   4  -6   5    0.70    2.88
  -4  -6  -6   12.44    3.29
  -4   6  -6   14.79    2.84
   4  -6   6   11.86    2.88
  -4  -6  -7   11.00    3.18
  -4   6  -7   13.54    2.71
   4  -6   7   14.66    2.96
  -4  -6  -8   92.77    4.43
  -4   6  -8   86.53    4.00
   4  -6   8   83.08    4.23
  -4  -6  -9    0.49    2.99
  -4   6  -9    3.62    2.81
  -4  -6 -10   21.86    3.62
  -4   6 -10   21.85    3.21
  -4  -6 -11    2.54    3.12
  -4   6 -11   -3.23    2.77
  -4  -6 -12   -0.06    3.01
  -4   6 -12   -0.62    2.91
  -4  -6 -13    0.37    3.31
  -4   6 -13    4.75    3.26
  -4  -6 -14    4.72    3.68
  -4   6 -14    8.88    3.45
  -4  -6 -15    1.85    3.81
   4  -8 -13   -0.56    3.70
   4  -8 -12   -3.15    3.31
   4   8 -12   -1.92    3.07
   4  -8 -11    1.68    3.42
   4   8 -11    4.39    3.09
   4  -8 -10    5.22    3.34
   4  -8 -10    9.91    2.87
   4   8 -10    7.75    3.02
   4  -8  -9    4.37    3.07
   4  -8  -9    0.30    2.66
   4   8  -9    2.67    2.80
   4  -8  -8   -1.03    2.87
   4  -8  -8   -0.19    2.59
   4   8  -8   -1.42    2.68
   4  -8  -7    0.54    2.83
   4  -8  -7    1.24    2.58
   4   8  -7    3.90    2.66
   4  -8  -6    2.88    2.86
   4  -8  -6    2.97    2.84
  -4  -8   5   13.11    2.70
  -4  -8   5    9.67    2.69
   4  -8  -5   13.34    3.07
   4  -8  -5   13.61    2.99
  -4  -8   4   21.04    2.91
  -4  -8   4   19.19    2.87
   4  -8  -4   22.59    3.06
   4  -8  -4   19.33    3.07
  -4  -8   3    1.50    2.62
  -4  -8   3    2.20    2.40
   4  -8  -3    2.40    2.66
  -4  -8   2   -0.44    2.60
  -4  -8   2   -0.03    2.31
   4  -8  -2   -2.96    2.52
  -4  -8   1    1.03    2.62
  -4  -8   1    5.56    2.22
   4  -8  -1    2.83    2.71
  -4  -8   0    1.12    2.73
  -4  -8   0   -0.44    2.24
   4  -8   0    4.05    2.60
  -4  -8  -1   -0.34    2.83
  -4  -8  -1   -0.15    2.27
   4  -8   1    0.05    2.63
  -4  -8  -2   24.61    3.29
  -4  -8  -2   20.33    2.68
   4  -8   2   14.19    3.02
  -4  -8  -3    3.93    2.93
  -4  -8  -3   -0.26    2.44
   4  -8   3    2.23    2.87
  -4  -8  -4    0.53    3.06
  -4  -8  -4    4.62    2.50
   4  -8   4    4.72    2.88
  -4  -8  -5    0.30    2.96
  -4  -8  -5   -0.46    2.43
   4  -8   5   -6.40    2.91
  -4  -8  -6    0.15    2.97
  -4  -8  -6    0.93    2.31
   4  -8   6    1.16    2.87
  -4  -8  -7   -1.60    3.09
  -4  -8  -7    0.74    2.44
  -4   8  -7    1.31    2.62
   4  -8   7    1.39    2.92
  -4  -8  -8    4.87    3.02
  -4  -8  -8    8.08    2.40
  -4   8  -8    1.10    2.62
   4  -8   8    4.65    2.94
  -4  -8  -9    0.91    3.22
  -4   8  -9   -0.50    2.67
  -4  -8 -10    5.90    3.53
  -4   8 -10   12.20    3.12
  -4  -8 -11    2.58    3.49
  -4   8 -11    7.85    3.29
  -4  -8 -12   -5.10    3.63
  -4   8 -12   -1.76    3.25
   4 -10  -7    2.02    3.40
   4 -10  -6    6.53    3.38
   4 -10  -5    1.01    3.05
   4 -10  -4    2.04    3.03
   4 -10  -3    0.81    3.10
   4 -10  -2    1.75    3.15
   4 -10  -1    0.56    3.16
  -4 -10   0    0.45    2.91
   4 -10   0    0.03    3.00
  -4 -10  -1    3.42    3.06
   4 -10   1   -0.94    3.12
  -4 -10  -2   -0.16    3.09
   4 -10   2   -1.56    3.14
  -4 -10  -3    2.64    3.25
   4 -10   3   -1.85    3.22
  -4 -10  -4   -0.12    3.31
   4 -10   4   -0.62    3.34
  -4 -10  -5    2.14    3.48
   4 -10   5   -0.31    3.33
  -4 -10  -6    0.12    3.55
   4 -10   6    1.44    3.60
   5  -1 -19   -3.84    3.08
   5   1 -19    1.13    3.27
   5   1 -19    0.16    2.92
   5  -1 -18    1.72    2.96
   5   1 -18    5.14    3.21
   5   1 -18    7.80    3.04
   5  -1 -17    2.96    2.96
   5   1 -17    5.87    3.05
   5   1 -17    3.35    2.73
   5  -1 -16   -2.70    2.78
   5   1 -16    0.01    2.98
   5   1 -16    3.09    2.57
   5  -1 -15    0.47    2.67
   5   1 -15    0.01    2.74
   5   1 -15   -2.83    2.42
   5  -1 -14    0.32    2.58
   5  -1 -14   -0.84    2.66
   5   1 -14   -2.21    2.65
   5   1 -14    3.14    2.45
   5  -1 -13    1.40    2.54
   5  -1 -13   -1.97    2.71
   5   1 -13    3.71    2.71
   5   1 -13    1.94    2.61
   5  -1 -12   25.32    2.90
   5  -1 -12   25.64    3.22
   5   1 -12   21.94    3.17
   5  -1 -11   16.81    2.60
   5  -1 -11   16.30    2.94
   5   1 -11   13.43    2.95
   5  -1 -10    5.59    2.28
   5  -1 -10    4.06    2.56
   5   1 -10    4.33    2.56
   5  -1  -9   10.88    2.10
   5  -1  -9    7.77    2.32
   5   1  -9   10.23    2.37
   5  -1  -8  104.36    2.84
   5  -1  -8  109.31    3.36
   5   1  -8  106.84    3.30
   5  -1  -7   30.28    1.96
   5  -1  -7   24.55    2.27
   5   1  -7   28.09    2.34
   5  -1  -6    0.68    1.50
   5  -1  -6    0.87    1.62
   5   1  -6    2.63    1.83
   5  -1  -5  119.38    2.41
   5  -1  -5  124.88    2.43
   5  -1  -4  244.85    3.18
   5  -1  -4  243.80    3.13
   5   1  -4  237.38    3.56
  -5   1   3   31.90    1.75
   5   1  -3   28.53    1.96
   5   1  -3   29.71    1.72
  -5  -1   2  705.35    5.99
  -5  -1   2  636.00    5.60
  -5   1   2  682.83    5.40
  -5  -1   1  182.11    2.87
  -5  -1   1  149.73    2.62
  -5   1   1  155.71    2.45
   5  -1  -1  165.45    2.50
  -5  -1   0  159.67    2.59
  -5  -1   0  153.70    2.69
  -5   1   0  161.86    2.65
   5  -1   0  157.83    2.52
  -5  -1  -1   -0.14    1.46
  -5  -1  -1   -0.28    1.70
  -5   1  -1    0.17    1.68
   5  -1   1    1.51    1.57
  -5  -1  -2  178.94    2.79
  -5  -1  -2  144.72    2.71
  -5   1  -2  161.18    2.99
   5  -1   2  140.47    2.69
  -5  -1  -3  186.85    2.99
  -5  -1  -3  157.46    2.94
  -5   1  -3  173.10    3.19
   5  -1   3  157.28    2.97
  -5  -1  -4  514.16    5.17
  -5  -1  -4  413.46    4.70
  -5   1  -4  454.52    5.27
  -5   1  -4  486.44    4.05
  -5  -1  -5   90.18    2.50
  -5  -1  -5   80.07    2.49
  -5   1  -5   84.43    2.77
  -5   1  -5   86.10    1.97
  -5  -1  -6  284.75    4.20
  -5  -1  -6  255.49    4.18
  -5   1  -6  244.50    4.34
  -5   1  -6  298.70    3.76
  -5  -1  -7   -0.23    1.83
  -5  -1  -7    1.45    1.99
  -5   1  -7   -0.15    2.01
  -5   1  -7   -1.61    1.59
  -5  -1  -8   87.34    3.05
  -5  -1  -8   94.09    3.24
  -5   1  -8   90.39    3.54
  -5   1  -8   96.99    2.87
  -5  -1  -9   -1.43    2.33
  -5  -1  -9   -0.89    2.47
  -5   1  -9    1.81    2.71
  -5   1  -9    2.25    2.09
  -5  -1 -10  196.35    4.56
  -5  -1 -10  206.47    4.81
  -5   1 -10  190.27    5.00
  -5   1 -10  223.10    4.50
  -5  -1 -11    3.03    2.66
  -5  -1 -11    2.20    2.62
  -5   1 -11    4.59    3.00
  -5   1 -11    5.78    2.49
  -5  -1 -12  144.75    4.43
  -5  -1 -12  152.82    4.55
  -5   1 -12  147.13    4.77
  -5   1 -12  163.55    4.39
  -5  -1 -13    3.46    2.42
  -5  -1 -13    0.30    2.53
  -5   1 -13    6.04    2.74
  -5   1 -13    2.66    2.41
  -5  -1 -14   49.19    3.28
  -5  -1 -14   39.14    3.30
  -5   1 -14   42.55    3.51
  -5   1 -14   45.45    3.27
  -5  -1 -15    2.99    2.70
  -5   1 -15    1.66    2.76
  -5  -1 -16   31.93    3.34
  -5   1 -16   28.97    3.37
  -5  -1 -17    1.54    2.77
  -5   1 -17    2.52    2.87
  -5  -1 -18   26.64    3.64
  -5   1 -18   22.62    3.57
   5  -3 -19   -6.37    3.19
   5   3 -19   -2.46    2.98
   5  -3 -18    4.82    3.36
   5   3 -18    3.10    3.56
   5   3 -18    4.45    2.85
   5  -3 -17   12.86    3.22
   5   3 -17   18.14    3.60
   5   3 -17   15.91    2.88
   5  -3 -16    1.45    3.09
   5   3 -16    7.04    3.27
   5   3 -16   10.01    2.66
   5  -3 -15    2.05    2.85
   5   3 -15   -2.09    3.04
   5  -3 -14    0.63    2.73
   5   3 -14   -2.23    2.91
   5  -3 -13   -3.04    2.68
   5   3 -13    1.92    2.97
   5  -3 -12    6.54    2.73
   5   3 -12    4.24    3.00
   5  -3 -11   52.38    3.75
   5   3 -11   48.87    3.75
   5  -3 -10    2.55    2.58
   5   3 -10    4.37    3.01
   5  -3  -9   29.29    3.00
   5   3  -9   22.57    3.13
   5  -3  -8    3.50    1.66
   5  -3  -8    6.91    2.50
   5   3  -8    2.83    2.59
   5  -3  -7   27.93    1.71
   5  -3  -7   23.35    2.46
   5   3  -7   26.18    2.48
   5  -3  -6    2.92    1.34
   5  -3  -6    3.60    1.96
   5   3  -6    2.77    1.94
   5  -3  -5  104.20    1.90
   5  -3  -5   85.25    2.80
   5  -3  -5  100.40    1.86
   5   3  -5  100.65    3.11
  -5  -3   4   62.55    2.51
  -5   3   4   75.96    1.69
   5  -3  -4   62.61    2.40
   5   3  -4   69.17    2.51
  -5  -3   3   53.26    2.31
  -5  -3   3   48.28    1.79
  -5   3   3   59.38    1.58
   5  -3  -3   54.23    2.13
   5   3  -3   61.04    2.31
  -5  -3   2  123.73    3.02
  -5  -3   2   99.37    2.02
  -5   3   2  129.19    2.20
   5  -3  -2  110.16    2.39
   5  -3  -2  120.09    2.92
   5   3  -2  121.47    2.68
  -5  -3   1    4.42    1.75
  -5  -3   1    5.33    1.07
  -5   3   1    6.62    1.31
   5  -3  -1    4.17    1.31
   5  -3  -1    5.99    1.50
   5   3  -1    7.43    1.52
   5   3  -1    6.32    1.40
  -5  -3   0  261.11    4.13
  -5  -3   0  302.17    3.23
  -5   3   0  320.49    3.82
   5  -3   0  258.73    2.87
   5  -3   0  302.84    4.37
   5   3   0  332.02    3.89
   5   3   0  350.33    3.98
  -5  -3  -1   52.49    1.79
  -5  -3  -1   48.53    2.40
  -5   3  -1   45.48    1.97
   5  -3   1   45.46    2.24
  -5  -3  -2  149.82    2.52
  -5  -3  -2  121.70    3.21
  -5   3  -2  120.83    2.87
   5  -3   2  123.42    3.13
  -5  -3  -3  186.16    2.78
  -5  -3  -3  148.80    3.58
  -5   3  -3  179.20    3.60
   5  -3   3  163.80    3.63
  -5  -3  -4  305.19    3.61
  -5  -3  -4  248.10    4.51
  -5   3  -4  255.69    4.46
   5  -3   4  249.61    4.50
  -5  -3  -5   15.90    1.57
  -5  -3  -5   18.48    2.29
  -5   3  -5   15.27    2.21
   5  -3   5   11.85    2.19
  -5  -3  -6  106.51    2.52
  -5  -3  -6   89.77    3.46
  -5   3  -6   84.68    3.34
   5  -3   6   80.10    3.19
  -5  -3  -7   19.69    1.89
  -5  -3  -7   13.82    2.80
  -5   3  -7   14.74    2.89
  -5   3  -7   19.37    1.77
  -5  -3  -8   41.29    2.32
  -5  -3  -8   40.32    3.27
  -5   3  -8   38.56    3.39
  -5   3  -8   50.05    2.18
  -5  -3  -9   65.12    3.72
  -5   3  -9   62.87    3.88
  -5  -3 -10   85.50    4.12
  -5   3 -10   82.77    4.27
  -5  -3 -11    3.20    2.84
  -5   3 -11   -4.31    2.89
  -5  -3 -12   60.15    3.59
  -5   3 -12   55.12    3.82
  -5  -3 -13   -2.40    2.61
  -5   3 -13   -0.77    2.67
  -5  -3 -14   35.32    3.54
  -5   3 -14   41.02    3.81
  -5  -3 -15   -3.30    2.83
  -5   3 -15   -2.10    2.93
  -5  -3 -16   16.98    3.44
  -5   3 -16   17.54    3.48
  -5  -3 -17    2.12    3.16
  -5   3 -17    5.08    3.13
  -5  -3 -18   17.89    3.71
   5  -5 -17    7.68    3.79
   5  -5 -16    4.48    3.48
   5   5 -16    5.50    3.55
   5  -5 -15   15.64    3.59
   5   5 -15   14.06    3.25
   5  -5 -14    5.04    3.17
   5   5 -14    2.69    3.17
   5  -5 -13    2.99    3.04
   5   5 -13    6.16    3.11
   5  -5 -12    1.38    2.89
   5   5 -12    2.62    2.90
   5  -5 -11   41.14    3.40
   5   5 -11   36.68    3.45
   5  -5 -10    2.22    2.77
   5   5 -10   -4.08    2.59
   5  -5  -9   22.61    3.15
   5   5  -9   19.63    3.03
   5  -5  -8    8.39    3.01
   5   5  -8    4.05    2.79
   5  -5  -7    1.43    2.70
   5   5  -7    2.36    2.62
  -5  -5   6    2.40    2.41
   5  -5  -6    3.18    2.58
   5   5  -6    4.10    2.51
  -5  -5   5   46.22    2.99
  -5  -5   5   42.19    2.69
   5  -5  -5   42.81    3.04
   5   5  -5   42.90    2.88
  -5  -5   4    9.80    2.49
  -5  -5   4   10.55    2.31
   5  -5  -4   11.93    2.58
   5  -5  -4   11.24    2.51
   5   5  -4   11.90    2.52
  -5  -5   3  113.37    3.69
  -5  -5   3  111.97    3.16
   5  -5  -3  101.66    3.36
   5  -5  -3  118.91    3.87
   5   5  -3  118.05    3.49
  -5  -5   2    5.67    2.46
  -5  -5   2    7.17    2.01
  -5   5   2    7.66    1.51
   5  -5  -2    8.11    2.22
   5  -5  -2    7.40    2.23
   5   5  -2    6.75    2.13
  -5  -5   1   10.26    2.48
  -5  -5   1   12.71    1.90
  -5   5   1   15.25    1.78
   5  -5  -1    7.30    2.02
   5  -5  -1   11.83    2.35
   5   5  -1   11.03    2.11
  -5  -5   0   82.87    3.48
  -5  -5   0   88.31    2.81
  -5   5   0   80.78    2.57
   5  -5   0   71.39    2.68
   5  -5   0   83.01    3.35
   5   5   0   85.83    2.65
  -5  -5  -1   23.26    2.92
  -5  -5  -1   27.39    2.04
  -5   5  -1   25.51    2.17
   5  -5   1   21.12    2.01
   5  -5   1   18.46    2.43
   5   5   1   27.23    1.96
  -5  -5  -2   67.25    3.40
  -5  -5  -2   79.85    2.69
  -5   5  -2   70.79    2.87
   5  -5   2   65.28    3.19
   5   5   2   87.84    2.38
  -5  -5  -3  192.95    4.92
  -5   5  -3  211.22    4.40
   5  -5   3  196.51    4.79
  -5  -5  -4   51.14    3.42
  -5   5  -4   51.80    3.09
   5  -5   4   56.80    3.49
  -5  -5  -5    1.45    3.08
  -5   5  -5   -3.99    2.48
   5  -5   5    1.64    2.76
  -5  -5  -6    8.69    3.15
  -5   5  -6    9.24    2.81
   5  -5   6   16.64    3.15
  -5  -5  -7   -0.36    3.10
  -5   5  -7    6.16    2.96
   5  -5   7    5.10    2.82
  -5  -5  -8   19.05    3.33
  -5   5  -8   24.06    3.12
  -5  -5  -9   26.05    3.24
  -5   5  -9   24.06    2.96
  -5  -5 -10   16.13    3.33
  -5   5 -10   17.24    3.20
  -5  -5 -11    5.02    3.06
  -5   5 -11    8.07    3.06
  -5  -5 -12    2.40    3.09
  -5   5 -12    7.59    3.09
  -5  -5 -13    1.56    3.07
  -5   5 -13    2.29    3.05
  -5  -5 -14   33.54    3.81
  -5   5 -14   33.43    3.61
  -5  -5 -15    0.16    3.27
  -5   5 -15    2.67    3.35
  -5  -5 -16   15.15    3.80
   5  -7 -15   -1.88    3.55
   5  -7 -14    2.73    3.50
   5   7 -14    0.62    3.30
   5  -7 -13   -1.65    3.19
   5   7 -13    2.59    3.33
   5  -7 -12   -2.44    2.93
   5   7 -12    4.29    3.17
   5  -7 -11    9.67    3.18
   5   7 -11    5.54    3.01
   5  -7 -10   -0.97    2.93
   5   7 -10    3.54    2.78
   5  -7  -9   11.44    3.06
   5   7  -9    4.63    2.78
   5  -7  -8    4.41    2.96
   5  -7  -8    4.16    2.39
   5   7  -8    3.32    2.62
   5  -7  -7    9.65    2.85
   5  -7  -7   15.26    2.87
   5   7  -7   13.41    2.84
  -5  -7   6   12.40    2.63
  -5  -7   6   10.70    2.48
   5  -7  -6    7.86    2.82
   5  -7  -6   14.32    2.78
   5   7  -6   11.96    2.60
  -5  -7   5   25.71    2.89
  -5  -7   5   20.87    2.60
   5  -7  -5   22.92    2.95
   5  -7  -5   31.10    3.19
   5   7  -5   25.36    2.75
  -5  -7   4    1.61    2.40
  -5  -7   4    0.21    2.30
   5  -7  -4    5.11    2.53
   5  -7  -4   -0.68    2.23
   5   7  -4    1.60    2.26
  -5  -7   3   25.68    2.95
  -5  -7   3   19.42    2.52
   5  -7  -3   21.77    2.76
   5  -7  -3   25.87    2.97
  -5  -7   2    2.96    2.52
  -5  -7   2   -2.40    2.12
   5  -7  -2    2.76    2.45
  -5  -7   1   33.10    3.20
  -5  -7   1   30.60    2.60
   5  -7  -1   38.02    3.31
  -5  -7   0   48.69    3.47
  -5  -7   0   51.50    2.88
   5  -7   0   49.41    3.54
  -5  -7  -1   11.24    2.97
  -5  -7  -1   11.73    2.30
   5  -7   1   12.24    2.88
  -5  -7  -2   28.67    3.33
  -5  -7  -2   28.86    2.64
   5  -7   2   27.33    3.20
  -5  -7  -3    1.94    2.94
  -5  -7  -3    3.09    2.22
  -5   7  -3   -0.63    2.05
   5  -7   3    1.40    2.76
  -5  -7  -4    8.26    3.07
  -5  -7  -4    2.42    2.12
  -5   7  -4    8.42    2.40
   5  -7   4    2.43    2.87
  -5  -7  -5    3.79    2.76
  -5  -7  -5    6.78    2.25
  -5   7  -5    4.37    2.40
   5  -7   5    1.26    2.90
  -5  -7  -6    4.65    3.11
  -5   7  -6    0.79    2.40
   5  -7   6    2.99    2.95
  -5  -7  -7   11.79    3.30
  -5   7  -7    9.71    2.68
   5  -7   7    8.91    3.12
  -5  -7  -8   17.69    3.47
  -5   7  -8   20.41    3.03
   5  -7   8   22.24    3.28
  -5  -7  -9    2.79    3.22
  -5   7  -9    3.12    2.60
  -5  -7 -10   -1.84    2.90
  -5   7 -10    1.95    2.67
  -5  -7 -11    2.87    3.37
  -5   7 -11    1.48    2.90
  -5  -7 -12   -1.66    3.22
  -5   7 -12   -4.46    3.04
  -5  -7 -13   -0.47    3.68
  -5   7 -13    4.65    3.36
  -5  -7 -14    4.26    3.82
   5  -9 -11   -3.60    3.39
   5  -9 -11   -0.58    3.24
   5   9 -11   -5.47    3.05
   5  -9 -10   -0.59    3.41
   5  -9 -10    2.16    3.03
   5  -9  -9    5.43    3.34
   5  -9  -9    3.18    3.10
   5  -9  -8   -1.97    3.06
   5  -9  -7    3.06    3.13
   5  -9  -6    2.66    3.04
   5  -9  -5   -0.04    2.93
  -5  -9   4    1.72    2.66
   5  -9  -4   -0.87    2.70
  -5  -9   3    6.24    2.86
   5  -9  -3    4.05    3.01
  -5  -9   2    1.40    2.61
   5  -9  -2   -4.21    2.78
  -5  -9   1   31.11    3.34
   5  -9  -1   23.53    3.39
  -5  -9   0    2.03    2.72
   5  -9   0   -2.61    2.80
  -5  -9  -1    3.68    2.86
   5  -9   1    1.53    2.96
  -5  -9  -2   -1.59    2.87
   5  -9   2   -1.37    2.87
  -5  -9  -3    3.25    3.00
   5  -9   3    4.45    3.18
  -5  -9  -4   -1.72    2.96
   5  -9   4   -2.13    2.97
  -5  -9  -5    2.71    3.13
   5  -9   5   11.01    3.46
  -5  -9  -6    1.24    3.23
   5  -9   6   -2.47    3.33
  -5  -9  -7    3.97    3.44
   5  -9   7   -0.13    3.20
  -5  -9  -8    3.11    3.52
   5  -9   8    7.46    3.59
  -5  -9  -9    3.16    3.58
  -5  -9 -10    1.10    3.68
   6   0 -19    0.63    3.02
   6   0 -18    5.99    3.01
   6   0 -17   -2.24    2.81
   6   0 -17   -0.04    2.81
   6   0 -16   11.61    2.93
   6   0 -16   12.56    2.97
   6   0 -15    2.42    2.79
   6   0 -15   -6.37    2.50
   6   0 -14   67.91    3.64
   6   0 -14   81.11    3.99
   6   0 -13    3.01    2.68
   6   0 -13    2.42    2.74
   6   0 -12   85.19    3.77
   6   0 -12  101.17    4.20
   6   0 -11   -0.67    2.48
   6   0 -11   -1.13    2.70
   6   0 -10   34.18    2.79
   6   0  -9    0.33    2.15
   6   0  -8  927.08    8.75
   6   0  -7    0.49    1.86
   6   0  -6  209.89    3.59
   6   0  -5   -0.56    1.49
   6   0  -5    0.40    1.36
   6   0  -4  649.10    6.01
   6   0  -4  600.66    5.67
  -6   0   3    0.11    1.49
  -6   0   2  270.66    3.50
  -6   0   1   -0.20    1.67
  -6   0   1   -0.73    1.40
  -6   0   0   82.93    2.16
  -6   0   0   89.30    1.91
  -6   0  -1    0.86    1.54
  -6   0  -1    0.98    1.46
   6   0   1    0.24    1.36
  -6   0  -2    1.49    1.54
  -6   0  -2    1.79    1.37
  -6   0  -3   -0.58    1.51
  -6   0  -3   -1.67    1.48
  -6   0  -4   13.23    1.86
  -6   0  -4   13.21    1.57
  -6   0  -5    1.38    1.75
  -6   0  -5   -0.73    1.53
  -6   0  -6    9.98    2.04
  -6   0  -6    9.34    1.82
  -6   0  -7   -1.72    2.04
  -6   0  -7    2.33    1.85
  -6   0  -8    2.46    2.28
  -6   0  -8    8.30    2.16
  -6   0  -9   -3.86    2.50
  -6   0  -9   -1.04    2.14
  -6   0 -10   77.08    3.60
  -6   0 -10   78.55    3.27
  -6   0 -11    0.74    2.79
  -6   0 -11   -1.95    2.48
  -6   0 -12   10.65    2.73
  -6   0 -12    9.74    2.47
  -6   0 -13   -3.22    2.44
  -6   0 -13    1.43    2.39
  -6   0 -14    8.33    2.81
  -6   0 -14    8.17    2.61
  -6   0 -15    4.00    2.71
  -6   0 -15    0.76    2.49
  -6   0 -16   15.58    3.03
  -6   0 -17    0.82    2.77
   6  -2 -19    1.11    3.54
   6   2 -19    6.43    3.72
   6   2 -19    1.30    3.09
   6  -2 -18   11.26    3.52
   6   2 -18   10.56    3.56
   6   2 -18   23.34    3.36
   6  -2 -17    2.43    3.05
   6   2 -17    3.28    3.26
   6   2 -17    2.43    2.75
   6  -2 -16   14.10    3.23
   6   2 -16   11.65    3.26
   6   2 -16    9.94    2.82
   6  -2 -15    4.28    2.83
   6   2 -15    0.30    2.82
   6  -2 -14   41.66    3.62
   6   2 -14   40.20    3.56
   6  -2 -13    5.33    2.65
   6   2 -13    4.34    2.88
   6  -2 -12  136.32    4.72
   6   2 -12  126.21    4.54
   6  -2 -11   16.98    2.46
   6  -2 -11   14.00    2.83
   6   2 -11   15.61    3.11
   6  -2 -10   34.67    2.57
   6  -2 -10   39.04    3.23
   6   2 -10   39.20    3.12
   6  -2  -9    2.53    2.06
   6  -2  -9    0.95    2.43
   6   2  -9   -0.49    2.33
   6  -2  -8   81.62    2.55
   6  -2  -8   72.66    3.14
   6   2  -8   69.90    3.12
   6  -2  -7   87.90    2.48
   6  -2  -7   71.30    2.76
   6   2  -7   79.64    3.12
   6  -2  -6  179.19    2.95
   6  -2  -6  149.85    3.41
   6  -2  -6  177.44    2.90
   6   2  -6  153.24    3.68
   6  -2  -5  205.45    3.00
   6  -2  -5  181.49    3.42
   6  -2  -5  213.40    3.01
   6   2  -5  189.94    3.68
  -6   2   4   17.68    1.48
   6  -2  -4   16.46    1.63
   6   2  -4   17.95    1.83
  -6  -2   3    3.64    1.66
  -6   2   3    1.94    1.27
   6  -2  -3    0.66    1.40
   6   2  -3    2.03    1.63
   6   2  -3    1.06    1.35
  -6  -2   2   69.06    2.36
  -6   2   2   71.83    1.95
   6  -2  -2   75.05    1.89
   6  -2  -2   71.04    2.30
   6   2  -2   73.00    2.30
   6   2  -2   78.73    2.28
  -6  -2   1    2.07    1.54
  -6  -2   1    2.33    1.79
  -6   2   1    0.88    1.35
   6  -2  -1    1.21    1.12
   6  -2  -1    1.97    1.45
  -6  -2   0  243.48    3.40
  -6  -2   0  211.19    3.54
  -6   2   0  247.72    3.46
   6  -2   0  209.16    3.39
  -6  -2  -1  117.96    2.49
  -6  -2  -1  104.25    2.79
  -6   2  -1  110.02    2.63
   6  -2   1  101.05    2.62
  -6  -2  -2    4.72    1.44
  -6  -2  -2    1.95    1.83
  -6   2  -2    4.33    1.65
   6  -2   2    5.78    1.70
  -6  -2  -3   49.01    1.87
  -6  -2  -3   38.61    2.08
  -6   2  -3   48.97    2.21
   6  -2   3   39.41    2.18
  -6  -2  -4  217.90    3.35
  -6  -2  -4  176.79    3.60
  -6   2  -4  187.77    3.78
   6  -2   4  177.10    3.68
  -6  -2  -5    0.46    1.58
  -6  -2  -5   -0.74    2.01
  -6   2  -5   -1.85    2.02
  -6   2  -5    2.47    1.10
  -6  -2  -6    0.35    1.68
  -6  -2  -6    2.18    2.22
  -6   2  -6    1.59    2.31
  -6   2  -6    4.22    1.37
  -6  -2  -7   90.71    2.84
  -6  -2  -7   85.11    3.27
  -6   2  -7   82.83    3.50
  -6   2  -7   94.47    2.40
  -6  -2  -8    0.80    2.14
  -6  -2  -8   -0.09    2.51
  -6   2  -8    0.71    2.77
  -6   2  -8   -1.33    1.73
  -6  -2  -9   53.31    2.95
  -6  -2  -9   51.00    3.32
  -6   2  -9   50.81    3.62
  -6   2  -9   64.79    2.66
  -6  -2 -10   39.03    2.96
  -6  -2 -10   30.01    3.23
  -6   2 -10   32.68    3.26
  -6   2 -10   37.18    2.58
  -6  -2 -11    0.04    2.44
  -6  -2 -11   -2.64    2.60
  -6   2 -11   -0.58    2.95
  -6  -2 -12    6.52    2.65
  -6   2 -12    6.13    2.76
  -6  -2 -13    3.47    2.62
  -6   2 -13    3.20    2.85
  -6  -2 -14   -1.70    2.55
  -6   2 -14    4.05    2.65
  -6  -2 -15    1.68    2.79
  -6   2 -15    0.09    2.80
  -6  -2 -16    6.65    3.02
  -6   2 -16   11.75    3.12
  -6  -2 -17   -2.13    2.97
  -6   2 -17   -0.26    3.11
  -6  -2 -18    6.77    3.36
   6  -4 -18   12.62    3.89
   6   4 -18   12.96    3.07
   6  -4 -17   -1.21    3.41
   6   4 -17    1.03    3.22
   6  -4 -16   16.44    3.58
   6   4 -16   16.94    3.60
   6  -4 -15    1.85    2.92
   6   4 -15   -1.33    3.21
   6  -4 -14   17.09    3.22
   6   4 -14   17.68    3.40
   6  -4 -13    4.76    3.01
   6   4 -13    8.49    2.93
   6  -4 -12   19.40    3.08
   6   4 -12   23.72    3.30
   6  -4 -11   46.00    3.55
   6   4 -11   41.90    3.55
   6  -4 -10   28.72    3.32
   6   4 -10   31.06    3.45
   6  -4  -9    4.22    2.77
   6   4  -9    3.72    2.69
   6  -4  -8   18.65    2.81
   6   4  -8   22.09    3.11
   6  -4  -7   43.09    2.99
   6   4  -7   46.42    3.16
   6  -4  -6   45.86    2.91
   6   4  -6   52.67    3.17
  -6  -4   5  125.39    3.69
  -6   4   5  153.58    2.30
   6  -4  -5  121.05    3.48
   6   4  -5  144.06    3.88
  -6  -4   4  255.08    4.72
  -6  -4   4  209.72    3.53
  -6   4   4  269.83    3.05
   6  -4  -4  223.59    4.09
   6   4  -4  244.28    4.53
  -6  -4   3   29.51    2.48
  -6  -4   3   26.39    1.85
  -6   4   3   32.68    1.57
   6  -4  -3   31.74    2.15
   6  -4  -3   33.80    2.43
   6   4  -3   38.68    2.37
  -6  -4   2   33.26    2.50
  -6  -4   2   32.30    1.78
  -6   4   2   37.00    1.77
   6  -4  -2   33.50    2.02
   6  -4  -2   38.24    2.34
   6   4  -2   38.09    2.18
  -6  -4   1    9.43    2.19
  -6  -4   1    9.78    1.41
  -6   4   1   10.99    1.62
   6  -4  -1    9.18    1.68
   6  -4  -1    9.60    1.99
   6   4  -1   13.38    1.85
  -6  -4   0    4.19    2.02
  -6  -4   0    3.36    1.42
  -6   4   0    1.67    1.62
   6  -4   0    0.84    1.44
   6  -4   0    4.19    1.98
   6   4   0    3.06    1.60
   6   4   0    2.71    1.49
  -6  -4  -1  133.12    3.72
  -6  -4  -1  145.59    2.72
  -6   4  -1  147.03    3.14
   6  -4   1  124.85    2.23
   6  -4   1  143.90    3.68
   6   4   1  179.07    3.10
   6   4   1  164.66    2.95
  -6  -4  -2    1.38    1.56
  -6  -4  -2   -0.87    2.31
  -6   4  -2    1.47    1.87
   6  -4   2   -0.03    1.13
   6  -4   2    1.30    2.11
  -6  -4  -3  122.80    2.63
  -6  -4  -3   95.52    3.45
  -6   4  -3  105.07    3.25
   6  -4   3   98.67    3.34
  -6  -4  -4    7.80    1.58
  -6  -4  -4    5.89    2.64
  -6   4  -4    5.45    2.28
   6  -4   4    6.51    2.49
  -6  -4  -5   22.04    1.72
  -6  -4  -5   18.76    3.01
  -6   4  -5   21.40    2.67
   6  -4   5   19.32    2.82
  -6  -4  -6   11.00    3.08
  -6   4  -6   17.26    3.00
   6  -4   6   16.25    2.96
  -6  -4  -7   58.01    3.60
  -6   4  -7   57.28    3.49
   6  -4   7   49.24    3.35
  -6  -4  -8   14.22    3.09
  -6   4  -8   17.56    3.28
  -6  -4  -9   32.24    3.56
  -6   4  -9   29.82    3.47
  -6  -4 -10   -1.45    2.85
  -6   4 -10    1.66    2.79
  -6  -4 -11    5.35    2.90
  -6   4 -11   10.87    3.06
  -6  -4 -12   -0.63    2.88
  -6   4 -12   -2.06    2.65
  -6  -4 -13    7.77    2.84
  -6   4 -13    5.79    2.95
  -6  -4 -14   11.48    3.05
  -6   4 -14   12.92    3.27
  -6  -4 -15    5.27    3.18
  -6   4 -15    5.02    3.07
  -6  -4 -16    5.66    3.37
  -6   4 -16    7.73    3.24
  -6  -4 -17    1.64    3.44
   6  -6 -16    6.62    3.76
   6  -6 -15    3.87    3.54
   6   6 -15   -3.49    3.36
   6  -6 -14    0.61    3.34
   6   6 -14    3.55    3.36
   6  -6 -13    3.80    3.20
   6   6 -13    3.52    3.25
   6  -6 -12   10.37    3.27
   6   6 -12    6.43    3.05
   6  -6 -11   23.13    3.40
   6   6 -11   15.29    3.19
   6  -6 -10   33.27    3.42
   6   6 -10   31.85    3.35
   6  -6  -9    3.09    2.79
   6   6  -9    7.95    2.77
   6  -6  -8   11.48    2.83
   6   6  -8    8.39    2.51
   6  -6  -7    9.49    2.76
   6   6  -7   11.59    2.63
  -6  -6   6   -4.12    2.47
   6  -6  -6    1.48    2.65
   6  -6  -6   -2.18    2.56
   6   6  -6    2.95    2.41
  -6  -6   5   29.95    3.02
  -6  -6   5   25.52    2.61
   6  -6  -5   26.72    3.02
   6  -6  -5   32.30    3.17
   6   6  -5   27.12    2.88
  -6  -6   4   37.78    3.15
  -6  -6   4   29.53    2.71
   6  -6  -4   34.28    3.11
   6  -6  -4   39.47    3.34
   6   6  -4   35.20    2.87
  -6  -6   3   53.86    3.45
  -6  -6   3   45.51    2.86
   6  -6  -3   42.51    3.01
   6  -6  -3   55.09    3.42
   6   6  -3   41.95    2.85
  -6  -6   2   17.67    2.95
  -6  -6   2   15.46    2.42
   6  -6  -2   13.66    2.53
   6  -6  -2   17.53    2.66
   6   6  -2   16.26    2.47
  -6  -6   1   25.65    3.13
  -6  -6   1   24.68    2.44
   6  -6  -1   29.39    3.14
   6   6  -1   24.21    2.42
  -6  -6   0   -0.43    2.77
  -6  -6   0    1.42    2.03
  -6   6   0    5.72    2.10
   6  -6   0    4.44    2.53
   6   6   0    1.97    2.09
  -6  -6  -1   73.12    3.89
  -6  -6  -1   83.51    3.15
  -6   6  -1   79.23    2.95
  -6  -6  -2    0.27    2.84
  -6  -6  -2    0.36    2.03
  -6   6  -2    4.91    2.21
   6  -6   2    2.27    2.84
  -6  -6  -3   78.98    4.24
  -6  -6  -3   93.00    3.30
  -6   6  -3   86.44    3.50
   6  -6   3   85.74    4.09
  -6  -6  -4    4.43    3.16
  -6  -6  -4    2.58    2.10
  -6   6  -4   -0.91    2.45
   6  -6   4    3.94    2.73
  -6  -6  -5    5.62    3.07
  -6   6  -5    6.91    2.63
   6  -6   5    6.24    3.00
  -6  -6  -6    7.23    3.11
  -6   6  -6    4.59    2.52
   6  -6   6    0.67    2.85
  -6  -6  -7   16.51    3.32
  -6   6  -7   23.11    2.85
   6  -6   7   20.38    3.20
  -6  -6  -8    7.50    3.21
  -6   6  -8    6.63    2.74
   6  -6   8    4.51    3.06
  -6  -6  -9   21.18    3.45
  -6   6  -9   17.48    3.07
  -6  -6 -10    0.85    3.11
  -6   6 -10    3.05    2.88
  -6  -6 -11   -0.17    3.19
  -6   6 -11    2.38    2.88
  -6  -6 -12    4.26    3.27
  -6   6 -12    1.28    2.83
  -6  -6 -13   14.97    3.73
  -6   6 -13   11.21    3.38
  -6  -6 -14    2.43    3.65
  -6   6 -14    2.97    3.41
  -6  -6 -15    7.94    3.87
   6  -8 -13   -2.58    3.30
   6  -8 -12    2.40    3.42
   6   8 -12   -1.49    3.07
   6  -8 -11   -1.78    3.28
   6   8 -11    0.55    3.13
   6  -8 -10    2.49    3.18
   6  -8 -10   10.00    3.07
   6   8 -10    4.25    2.99
   6  -8  -9    4.92    3.06
   6  -8  -9   11.34    2.92
   6   8  -9    0.23    2.91
   6  -8  -8    2.92    2.82
   6  -8  -8    2.16    2.74
   6   8  -8   -1.03    2.64
  -6  -8   7   15.02    2.79
   6  -8  -7   14.52    3.13
   6  -8  -7   19.08    3.20
   6   8  -7   13.33    2.85
  -6  -8   6    2.02    2.49
   6  -8  -6   -0.66    2.79
  -6  -8   5    5.25    2.70
   6  -8  -5    6.54    2.75
  -6  -8   4   20.13    2.92
   6  -8  -4   17.44    3.10
  -6  -8   3    0.67    2.77
   6  -8  -3    2.20    2.66
  -6  -8   2    2.62    2.68
   6  -8  -2   -1.16    2.67
  -6  -8   1   30.56    3.25
   6  -8  -1   31.43    3.41
  -6  -8   0    2.79    2.76
   6  -8   0    7.19    2.89
  -6  -8  -1   19.42    3.25
   6  -8   1   20.54    3.20
  -6  -8  -2    4.11    3.03
   6  -8   2   -2.03    2.86
  -6  -8  -3   13.10    3.13
   6  -8   3   16.29    3.18
  -6  -8  -4   -2.05    2.93
   6  -8   4    0.95    2.95
  -6  -8  -5   10.31    3.29
   6  -8   5   11.97    3.33
  -6  -8  -6    7.84    3.20
   6  -8   6    1.18    3.08
  -6  -8  -7    7.16    3.31
  -6   8  -7    9.90    2.81
   6  -8   7    4.58    3.07
  -6  -8  -8    0.79    3.03
  -6   8  -8    0.74    2.76
   6  -8   8   -3.36    3.11
  -6  -8  -9    1.12    3.34
  -6   8  -9    4.11    2.88
  -6  -8 -10    6.15    3.52
  -6   8 -10   -0.20    2.87
  -6  -8 -11    5.44    3.75
  -6   8 -11    5.89    3.20
  -6  -8 -12    2.66    3.94
   6 -10  -7   -5.09    3.25
   6 -10  -6   -1.76    3.28
   6 -10  -5   -1.06    3.21
   6 -10  -4    7.65    3.42
   6 -10  -3    1.50    3.32
  -6 -10   2    0.78    2.94
   6 -10  -2   -6.48    3.09
  -6 -10   1    8.40    3.25
   6 -10  -1    9.00    3.44
  -6 -10   0   -5.33    2.92
   6 -10   0   -5.13    3.13
  -6 -10  -1    0.70    3.18
   6 -10   1   -4.66    3.31
  -6 -10  -2   -0.22    3.13
   6 -10   2   -4.70    3.20
  -6 -10  -3    5.10    3.38
   6 -10   3    5.03    3.40
  -6 -10  -4    0.12    3.38
   6 -10   4   -0.18    3.41
  -6 -10  -5   13.21    3.78
   6 -10   5   10.77    3.80
  -6 -10  -6    1.07    3.53
   6 -10   6   -0.51    3.50
   7  -1 -19    3.39    3.47
   7   1 -19    2.88    3.43
   7   1 -19    6.40    3.18
   7  -1 -18   12.14    3.32
   7   1 -18    9.62    3.35
   7   1 -18   10.28    3.30
   7  -1 -17   -2.17    2.72
   7   1 -17    0.72    3.04
   7   1 -17   -3.66    2.67
   7  -1 -16   18.99    3.27
   7   1 -16   14.19    3.26
   7   1 -16   14.98    2.96
   7  -1 -15   18.27    3.10
   7   1 -15   12.81    3.06
   7   1 -15   10.91    2.78
   7  -1 -14   75.91    3.60
   7  -1 -14   89.42    4.23
   7   1 -14   74.97    3.94
   7   1 -14   95.99    4.12
   7  -1 -13    2.19    2.40
   7  -1 -13    1.85    2.67
   7   1 -13    4.41    2.69
   7  -1 -12   61.41    3.37
   7  -1 -12   68.73    3.89
   7   1 -12   65.56    3.70
   7  -1 -11   -0.70    2.33
   7  -1 -11    3.77    2.79
   7   1 -11   -1.97    2.66
   7  -1 -10  141.17    3.85
   7  -1 -10  152.59    4.43
   7   1 -10  142.64    4.27
   7  -1  -9    7.11    2.21
   7  -1  -9    5.02    2.23
   7   1  -9    4.49    2.44
   7  -1  -8  831.09    8.00
   7  -1  -8  741.75    8.25
   7   1  -8  780.88    8.40
   7  -1  -7   75.30    2.55
   7   1  -7   69.96    2.90
   7  -1  -6  398.29    4.80
   7  -1  -6  396.74    4.78
   7   1  -6  365.54    5.10
   7  -1  -5   54.87    2.05
   7  -1  -5   60.88    2.09
   7   1  -5   55.70    2.37
   7   1  -5   53.34    2.24
  -7   1   4  546.15    5.37
   7   1  -4  522.83    5.69
   7   1  -4  523.46    5.65
  -7  -1   3    0.63    1.53
  -7   1   3   -0.43    1.47
  -7  -1   2  769.92    6.84
  -7  -1   2  638.26    6.00
  -7   1   2  659.13    5.85
   7  -1  -2  693.52    5.87
  -7  -1   1    2.31    1.66
  -7  -1   1    2.70    1.66
  -7   1   1    2.34    1.55
   7  -1  -1    2.57    1.36
  -7  -1   0  461.94    4.90
  -7  -1   0  417.06    4.54
  -7   1   0  445.93    4.82
   7  -1   0  409.56    4.23
  -7  -1  -1    1.97    1.57
  -7  -1  -1    0.57    1.67
  -7   1  -1    0.66    1.56
   7  -1   1    1.96    1.50
  -7  -1  -2  473.76    5.07
  -7  -1  -2  417.30    4.59
  -7   1  -2  496.02    5.44
   7  -1   2  396.29    4.46
  -7  -1  -3   58.71    2.21
  -7  -1  -3   49.00    2.09
  -7   1  -3   55.84    2.35
   7  -1   3   48.29    2.08
  -7  -1  -4  275.23    4.05
  -7  -1  -4  231.07    3.73
  -7   1  -4  249.02    4.19
  -7   1  -4  223.03    2.68
  -7  -1  -5   26.31    2.05
  -7  -1  -5   25.92    2.15
  -7   1  -5   25.37    2.34
  -7   1  -5   21.88    1.60
  -7  -1  -6  318.38    4.76
  -7  -1  -6  281.32    4.52
  -7   1  -6  293.85    4.97
  -7   1  -6  279.59    3.69
  -7  -1  -7   68.86    2.87
  -7  -1  -7   62.21    2.83
  -7   1  -7   66.60    3.18
  -7   1  -7   59.33    2.35
  -7  -1  -8   18.71    2.55
  -7  -1  -8   19.96    2.64
  -7   1  -8   20.90    2.87
  -7   1  -8   18.54    2.18
  -7  -1  -9    3.18    2.54
  -7  -1  -9   -0.46    2.47
  -7   1  -9   -3.68    2.49
  -7   1  -9    1.21    2.08
  -7  -1 -10   17.02    2.84
  -7  -1 -10   15.71    2.83
  -7   1 -10   18.25    3.06
  -7   1 -10   16.72    2.54
  -7  -1 -11    2.15    2.66
  -7  -1 -11   -0.35    2.69
  -7   1 -11    2.24    2.85
  -7   1 -11   -0.14    2.23
  -7  -1 -12   35.88    3.04
  -7  -1 -12   36.41    3.10
  -7   1 -12   31.93    3.20
  -7  -1 -13   -0.12    2.40
  -7  -1 -13    1.64    2.59
  -7   1 -13   -0.97    2.59
  -7  -1 -14    4.06    2.61
  -7  -1 -14   -3.87    2.62
  -7   1 -14    2.25    2.73
  -7  -1 -15    0.68    2.72
  -7   1 -15    1.48    2.75
  -7  -1 -16   -3.36    2.64
  -7   1 -16   -0.33    2.81
  -7   1 -17   -0.63    3.07
  -7   1 -18    5.79    3.34
   7  -3 -19   -2.78    3.60
   7   3 -19    5.49    3.02
   7  -3 -18   15.16    3.58
   7   3 -18    6.13    3.47
   7   3 -18   10.13    3.08
   7  -3 -17    2.51    3.21
   7   3 -17    3.86    3.34
   7   3 -17    6.91    2.61
   7  -3 -16   22.99    3.50
   7   3 -16   19.07    3.67
   7  -3 -15    5.88    3.12
   7   3 -15   -1.15    3.03
   7  -3 -14   32.45    3.53
   7   3 -14   23.55    3.32
   7  -3 -13   16.59    3.06
   7   3 -13   15.13    3.13
   7  -3 -12   39.75    3.47
   7   3 -12   36.06    3.49
   7  -3 -11   22.63    3.21
   7   3 -11   19.27    3.21
   7  -3 -10   87.20    3.97
   7   3 -10   81.27    4.04
   7  -3  -9   22.84    2.78
   7   3  -9   22.28    3.07
   7  -3  -8  323.16    4.26
   7  -3  -8  262.31    5.19
   7   3  -8  302.83    5.77
   7  -3  -7   92.09    2.49
   7  -3  -7   75.37    3.18
   7   3  -7   78.20    3.42
   7  -3  -6  202.06    3.11
   7  -3  -6  175.22    3.91
   7  -3  -6  209.35    3.13
   7   3  -6  182.77    4.17
  -7  -3   5   57.71    2.79
  -7   3   5   66.83    2.08
   7  -3  -5   57.13    2.46
   7   3  -5   61.97    2.66
  -7  -3   4  150.61    3.55
  -7   3   4  168.05    2.71
   7  -3  -4  138.38    3.07
   7   3  -4  178.70    3.79
  -7  -3   3    2.73    1.88
  -7   3   3    2.99    1.43
   7  -3  -3    3.03    1.58
   7  -3  -3    1.10    1.59
   7   3  -3    1.46    1.74
   7   3  -3    1.04    1.63
  -7  -3   2  390.36    3.52
  -7   3   2  487.69    4.89
   7  -3  -2  436.00    4.48
   7  -3  -2  461.00    5.71
   7   3  -2  502.57    5.71
   7   3  -2  526.86    5.84
  -7  -3   1   11.58    1.84
  -7  -3   1    7.58    2.01
  -7  -3   1    8.62    1.02
  -7   3   1   12.08    1.63
   7  -3  -1    6.87    1.30
   7  -3  -1    7.17    1.85
   7   3  -1    7.75    1.60
   7   3  -1    8.40    1.58
  -7  -3   0  509.82    5.48
  -7  -3   0  404.33    5.42
  -7  -3   0  456.13    3.81
  -7   3   0  476.44    5.24
   7  -3   0  376.60    3.35
  -7  -3  -1  159.76    3.09
  -7  -3  -1  125.66    3.32
  -7   3  -1  150.07    3.16
   7  -3   1  130.39    3.23
  -7  -3  -2  193.05    3.21
  -7  -3  -2  159.00    3.74
  -7   3  -2  186.65    3.63
   7  -3   2  167.21    3.64
  -7  -3  -3    5.90    1.51
  -7  -3  -3    2.60    2.02
  -7   3  -3    2.24    1.83
   7  -3   3    6.80    2.06
  -7  -3  -4   62.52    2.27
  -7  -3  -4   47.10    2.76
  -7   3  -4   52.57    2.81
   7  -3   4   50.39    2.81
  -7  -3  -5   -0.98    1.56
  -7  -3  -5   -3.44    2.37
  -7   3  -5    0.24    2.25
   7  -3   5    1.16    2.24
  -7  -3  -6  122.39    2.99
  -7  -3  -6  103.59    3.79
  -7   3  -6  102.31    3.81
   7  -3   6   89.94    3.51
  -7  -3  -7   41.03    2.43
  -7  -3  -7   33.27    3.23
  -7   3  -7   33.08    3.23
  -7  -3  -8   23.91    2.38
  -7  -3  -8   23.56    3.17
  -7   3  -8   18.35    3.10
  -7  -3  -9   13.60    3.06
  -7   3  -9    7.38    2.91
  -7  -3 -10    0.48    2.95
  -7   3 -10    3.12    2.95
  -7  -3 -11   14.04    2.89
  -7   3 -11   17.65    3.11
  -7  -3 -12   11.44    2.98
  -7   3 -12   12.57    3.01
  -7  -3 -13   16.95    3.05
  -7   3 -13   15.47    3.05
  -7  -3 -14    3.11    2.88
  -7   3 -14    9.11    2.92
  -7  -3 -15   -4.33    2.73
  -7   3 -15    1.78    3.01
  -7  -3 -16   -2.14    2.96
  -7   3 -16    2.08    3.14
  -7  -3 -17    2.90    3.28
   7  -5 -17    0.41    3.59
   7  -5 -16    3.44    3.46
   7   5 -16    0.23    3.25
   7  -5 -15   -0.94    3.16
   7   5 -15   -1.17    3.04
   7  -5 -14    9.20    3.29
   7   5 -14    9.01    3.17
   7  -5 -13    3.05    2.97
   7   5 -13    3.92    2.74
   7  -5 -12   42.58    3.72
   7   5 -12   35.99    3.50
   7  -5 -11    0.77    2.79
   7   5 -11    4.18    2.82
   7  -5 -10   49.01    3.54
   7   5 -10   41.86    3.36
   7  -5  -9    1.60    2.69
   7   5  -9   -1.17    2.59
   7  -5  -8    2.53    2.75
   7   5  -8    1.26    2.71
   7  -5  -7   11.26    2.83
   7   5  -7   15.16    3.00
  -7  -5   6   65.40    3.51
   7  -5  -6   66.42    3.37
   7   5  -6   69.27    3.49
  -7  -5   5    8.84    2.56
   7  -5  -5   13.33    2.58
   7  -5  -5   15.69    2.71
   7   5  -5   20.14    2.85
  -7  -5   4  171.60    4.50
  -7  -5   4  154.57    3.46
   7  -5  -4  153.51    3.94
   7   5  -4  187.72    4.47
  -7  -5   3   -0.88    2.41
  -7  -5   3    1.89    1.89
   7  -5  -3    4.01    2.25
   7  -5  -3   -1.10    2.25
   7   5  -3    1.73    2.20
  -7  -5   2   34.93    3.04
  -7  -5   2   29.33    2.11
  -7   5   2   39.42    2.11
   7  -5  -2   32.44    2.47
   7  -5  -2   37.79    2.89
   7   5  -2   38.49    2.60
  -7  -5   1    7.92    2.61
  -7  -5   1    9.23    1.79
  -7   5   1   12.76    1.98
   7  -5  -1    9.91    2.07
   7  -5  -1    8.69    2.44
   7   5  -1   14.64    2.23
  -7  -5   0  109.89    4.05
  -7  -5   0  113.76    2.86
  -7   5   0  115.70    3.12
   7  -5   0  113.72    3.90
   7   5   0  129.75    3.28
  -7  -5  -1  123.08    4.12
  -7  -5  -1  133.55    3.08
  -7   5  -1  134.34    3.49
   7  -5   1  122.82    4.05
   7   5   1  152.19    3.32
   7   5   1  155.71    3.29
  -7  -5  -2  122.33    4.36
  -7  -5  -2  139.76    3.19
  -7   5  -2  127.51    3.57
   7  -5   2  118.87    4.10
   7   5   2  148.81    3.20
   7   5   2  146.33    3.11
  -7  -5  -3   13.51    3.18
  -7   5  -3   16.92    2.52
   7  -5   3   16.64    3.00
   7   5   3   21.02    1.89
  -7  -5  -4   33.29    3.43
  -7   5  -4   35.33    3.02
   7  -5   4   32.75    3.24
  -7  -5  -5    2.00    3.08
  -7   5  -5   -0.40    2.54
   7  -5   5   -1.34    2.90
  -7  -5  -6    3.55    3.25
  -7   5  -6   -0.99    2.74
   7  -5   6    0.56    2.99
  -7  -5  -7   68.71    4.14
  -7   5  -7   71.89    3.77
   7  -5   7   56.46    3.61
  -7  -5  -8    4.48    3.01
  -7   5  -8    9.13    2.68
  -7  -5  -9   22.63    3.28
  -7   5  -9   25.14    3.06
  -7  -5 -10    4.38    2.94
  -7   5 -10    4.99    2.92
  -7  -5 -11    0.98    3.00
  -7   5 -11    0.38    2.76
  -7  -5 -12    5.19    3.16
  -7   5 -12    2.80    2.95
  -7  -5 -13   10.50    3.35
  -7   5 -13   14.85    3.16
  -7  -5 -14    2.70    3.19
  -7   5 -14    6.11    3.07
  -7  -5 -15   10.22    3.54
  -7  -5 -16    2.92    3.60
   7  -7 -15    3.00    3.65
   7  -7 -14   -0.27    3.18
   7  -7 -13   -1.78    3.15
   7   7 -13   -3.56    3.11
   7  -7 -12    3.09    3.14
   7   7 -12    6.33    3.20
   7  -7 -11   -0.73    3.07
   7   7 -11    1.31    2.90
   7  -7 -10    4.78    2.94
   7   7 -10    9.33    2.82
   7  -7  -9   -0.09    2.75
   7   7  -9    1.71    2.70
   7  -7  -8    7.32    2.92
   7  -7  -8    4.74    2.66
   7   7  -8    4.59    2.66
  -7  -7   7    4.76    2.52
   7  -7  -7    2.02    2.75
   7  -7  -7    0.52    2.34
   7   7  -7    1.80    2.49
  -7  -7   6   16.80    2.79
   7  -7  -6   18.02    2.90
   7  -7  -6   22.14    3.01
   7   7  -6   15.74    2.63
  -7  -7   5    7.03    2.57
   7  -7  -5    4.00    2.57
   7  -7  -5    0.17    2.55
   7   7  -5    2.45    2.24
  -7  -7   4   23.41    2.94
   7  -7  -4   26.98    2.96
   7   7  -4   25.33    2.60
  -7  -7   3   11.49    2.80
   7  -7  -3   13.63    2.81
  -7  -7   2    4.42    2.66
   7  -7  -2    4.84    2.40
  -7  -7   1    2.30    2.64
   7  -7  -1    3.87    2.49
  -7  -7   0    9.40    2.88
   7  -7   0    9.14    2.80
  -7  -7  -1   -2.28    2.50
   7  -7   1   -2.19    2.34
  -7  -7  -2   31.55    3.43
   7  -7   2   17.28    3.09
  -7  -7  -3   15.68    3.14
  -7   7  -3   14.68    2.27
   7  -7   3   20.06    3.24
  -7  -7  -4   13.24    3.05
  -7   7  -4   13.41    2.48
   7  -7   4   14.61    3.20
  -7  -7  -5   34.37    3.64
  -7   7  -5   33.37    3.04
   7  -7   5   31.43    3.48
  -7  -7  -6    2.95    3.16
  -7   7  -6    3.70    2.62
   7  -7   6   -1.03    2.96
  -7  -7  -7    7.49    3.30
  -7   7  -7    5.81    2.76
   7  -7   7    7.53    3.02
  -7  -7  -8    0.13    3.22
  -7   7  -8    3.26    2.67
   7  -7   8   -0.33    2.92
  -7  -7  -9    3.22    3.27
  -7   7  -9    4.41    2.83
  -7  -7 -10   -3.32    3.24
  -7   7 -10    4.18    2.89
  -7  -7 -11    9.79    3.75
  -7   7 -11   12.79    3.16
  -7  -7 -12    2.51    3.70
  -7   7 -12    0.78    3.16
  -7  -7 -13   -3.29    3.66
   7  -9 -10    4.85    3.27
   7  -9  -9    0.87    3.23
   7  -9  -8   -5.56    3.00
   7  -9  -7   -4.27    2.96
  -7  -9   6    0.75    2.70
   7  -9  -6    2.82    2.90
  -7  -9   5    5.47    2.84
   7  -9  -5    1.69    2.95
  -7  -9   4   10.01    3.02
   7  -9  -4    7.74    3.02
  -7  -9   3    4.37    2.80
   7  -9  -3    5.77    3.02
  -7  -9   2    1.73    2.74
   7  -9  -2    1.94    3.06
  -7  -9   1    2.35    2.85
   7  -9  -1    5.04    2.92
  -7  -9   0   -2.14    2.74
   7  -9   0    3.49    3.03
  -7  -9  -1   -0.21    2.86
   7  -9   1    0.32    3.04
  -7  -9  -2    5.34    2.87
   7  -9   2    2.51    3.22
  -7  -9  -3    1.53    3.03
   7  -9   3    3.50    3.34
  -7  -9  -4    3.16    3.17
   7  -9   4    2.12    3.27
  -7  -9  -5   11.13    3.33
   7  -9   5    3.31    3.39
  -7  -9  -6    3.67    3.32
   7  -9   6   -0.13    3.47
  -7  -9  -7   10.68    3.66
   7  -9   7    5.80    3.45
  -7  -9  -8    0.19    3.60
   7  -9   8    2.58    3.54
  -7  -9  -9    3.47    3.89
   7  -9   9   -3.08    3.18
   8   0 -19    1.90    3.04
   8   0 -18    6.01    2.99
   8   0 -17   -1.57    2.91
   8   0 -17    2.81    2.86
   8   0 -16   12.41    3.14
   8   0 -16   14.51    3.14
   8   0 -15    0.07    2.53
   8   0 -15    0.03    2.44
   8   0 -14   12.62    2.70
   8   0 -14   18.34    3.00
   8   0 -13   -3.29    2.40
   8   0 -13   -5.40    2.57
   8   0 -12    3.14    2.76
   8   0 -11    2.81    2.60
   8   0 -10  120.11    3.81
   8   0  -9   -2.18    2.21
   8   0  -8  608.92    7.13
   8   0  -7   -1.15    1.85
   8   0  -6   98.08    2.90
   8   0  -6  106.90    2.91
   8   0  -5   -1.42    1.59
   8   0  -5   -0.98    1.50
  -8   0   4  674.29    6.58
  -8   0   3   -1.20    1.64
  -8   0   2 1244.67    9.52
   8   0  -2 1224.06    7.95
  -8   0   1    0.44    1.46
  -8   0   1   -0.35    1.36
   8   0  -1   -1.37    1.14
  -8   0   0  442.85    5.01
  -8   0   0  427.30    4.15
   8   0   0  369.51    3.47
  -8   0  -1    1.22    1.51
  -8   0  -1    1.28    1.41
   8   0   1    0.31    1.31
  -8   0  -2  284.66    4.14
  -8   0  -2  228.17    2.96
  -8   0  -3    1.62    1.75
  -8   0  -3   -0.59    1.31
  -8   0  -4  756.21    7.49
  -8   0  -4  623.84    5.67
  -8   0  -5    0.55    1.95
  -8   0  -5    0.78    1.61
  -8   0  -6  654.42    7.47
  -8   0  -6  582.43    6.06
  -8   0  -7    0.21    2.28
  -8   0  -7   -1.98    2.00
  -8   0  -8  202.23    4.72
  -8   0  -8  193.29    4.05
  -8   0  -9    2.29    2.65
  -8   0  -9    0.98    2.24
  -8   0 -10  179.90    4.87
  -8   0 -10  189.97    4.50
  -8   0 -11    1.43    2.60
  -8   0 -11   -2.22    2.37
  -8   0 -12   40.30    3.26
  -8   0 -12   41.94    3.03
  -8   0 -13   -0.38    2.45
  -8   0 -13    4.50    2.49
  -8   0 -14   14.69    2.97
  -8   0 -15    1.19    2.65
  -8   0 -16   34.45    3.47
  -8   0 -17   -0.98    2.83
   8  -2 -19    2.16    3.33
   8   2 -19   -1.43    3.27
   8   2 -19   -0.36    3.04
   8  -2 -18    1.17    3.21
   8   2 -18    2.04    3.46
   8   2 -18    1.83    2.81
   8  -2 -17    1.07    3.12
   8   2 -17    2.36    3.23
   8   2 -17    4.78    2.71
   8  -2 -16   19.74    3.42
   8   2 -16   19.11    3.33
   8  -2 -15   -0.91    2.89
   8   2 -15    0.12    2.73
   8  -2 -14   26.58    3.36
   8   2 -14   23.21    3.18
   8  -2 -13    0.85    2.73
   8   2 -13   -2.31    2.58
   8  -2 -12    6.89    2.97
   8   2 -12    2.81    2.82
   8  -2 -11   32.10    2.78
   8  -2 -11   35.07    3.38
   8   2 -11   27.04    3.36
   8  -2 -10   53.68    2.90
   8  -2 -10   63.06    3.56
   8   2 -10   60.89    3.54
   8  -2  -9    9.05    2.30
   8  -2  -9    5.65    2.52
   8   2  -9    8.11    2.58
   8  -2  -8  212.88    3.87
   8  -2  -8  193.72    4.43
   8   2  -8  203.50    4.70
   8  -2  -7   -1.37    1.72
   8  -2  -7    1.51    1.98
   8  -2  -7    3.83    1.73
   8   2  -7    0.29    2.25
   8  -2  -6  115.42    2.72
   8  -2  -6  101.19    3.03
   8  -2  -6  109.29    2.65
   8   2  -6  105.08    3.30
  -8   2   5   16.75    1.81
   8  -2  -5   16.57    1.90
   8   2  -5   16.77    2.11
   8   2  -5   12.61    1.85
  -8  -2   4  335.56    4.90
  -8   2   4  362.89    4.35
   8  -2  -4  356.65    4.50
   8   2  -4  351.92    5.01
   8   2  -4  342.72    4.90
  -8  -2   3   32.44    2.16
  -8   2   3   28.26    1.77
   8  -2  -3   33.51    1.71
   8   2  -3   35.62    2.17
   8   2  -3   31.89    2.00
  -8  -2   2  528.87    5.85
  -8  -2   2  463.30    5.48
  -8   2   2  497.35    5.17
   8  -2  -2  475.73    4.48
   8  -2  -2  421.38    5.00
  -8  -2   1   97.49    2.67
  -8  -2   1  101.55    2.85
  -8   2   1  102.41    2.56
   8  -2  -1  100.75    1.84
   8  -2  -1   91.59    2.51
  -8  -2   0  851.70    7.51
  -8  -2   0  794.75    7.48
  -8   2   0  858.08    7.53
   8  -2   0  701.06    6.69
  -8  -2  -1   13.42    1.76
  -8  -2  -1   12.01    1.68
  -8   2  -1   16.77    1.87
   8  -2   1    9.55    1.74
  -8  -2  -2  364.62    4.64
  -8  -2  -2  281.47    4.35
  -8   2  -2  347.49    4.81
   8  -2   2  293.14    4.38
  -8  -2  -3  120.74    2.86
  -8  -2  -3  108.64    3.06
  -8   2  -3  110.21    3.08
   8  -2   3   94.43    2.91
  -8  -2  -4  395.62    5.00
  -8  -2  -4  328.25    5.01
  -8   2  -4  343.97    5.22
   8  -2   4  306.06    4.80
  -8  -2  -5    5.59    1.79
  -8  -2  -5    2.36    2.23
  -8   2  -5    4.99    2.27
   8  -2   5    5.02    2.16
  -8  -2  -6  397.38    5.37
  -8  -2  -6  320.51    5.32
  -8   2  -6  355.53    5.86
  -8   2  -6  347.87    3.66
  -8  -2  -7    3.74    2.12
  -8  -2  -7    4.01    2.60
  -8   2  -7    1.24    2.70
  -8   2  -7    2.25    1.69
  -8  -2  -8   80.24    3.15
  -8  -2  -8   72.18    3.58
  -8   2  -8   76.46    3.75
  -8  -2  -9    6.63    2.40
  -8  -2  -9    2.35    2.77
  -8   2  -9    2.21    2.97
  -8  -2 -10  191.22    4.57
  -8  -2 -10  174.14    4.91
  -8   2 -10  170.17    5.14
  -8  -2 -11    4.89    2.34
  -8  -2 -11    2.55    2.60
  -8   2 -11    4.50    2.57
  -8  -2 -12   77.22    3.84
  -8   2 -12   66.54    3.86
  -8  -2 -13    6.41    2.73
  -8   2 -13    4.49    2.82
  -8  -2 -14    3.06    2.80
  -8   2 -14    2.29    2.85
  -8  -2 -15    0.23    2.75
  -8   2 -15    0.82    2.83
  -8  -2 -16   11.17    3.07
  -8   2 -16    7.81    3.12
  -8  -2 -17   -3.45    3.13
  -8   2 -17    2.89    3.19
   8  -4 -18    6.25    3.72
   8  -4 -17    0.43    3.44
   8   4 -17    4.03    3.43
   8  -4 -16   -0.51    2.98
   8   4 -16    2.61    3.21
   8  -4 -15   -2.34    3.06
   8   4 -15   -1.30    3.13
   8  -4 -14    3.41    2.93
   8   4 -14    6.67    3.20
   8  -4 -13   -1.62    2.80
   8   4 -13    0.71    2.95
   8  -4 -12   24.71    3.19
   8   4 -12   20.87    3.04
   8  -4 -11   18.08    2.99
   8   4 -11   17.81    3.06
   8  -4 -10    7.15    2.79
   8   4 -10    7.58    2.93
   8  -4  -9   19.85    3.04
   8   4  -9   22.59    3.08
   8  -4  -8    9.28    2.74
   8   4  -8   11.02    3.00
   8  -4  -7    0.11    2.38
   8   4  -7    1.05    2.46
   8  -4  -6   80.70    3.26
   8   4  -6   98.40    3.69
  -8  -4   5   11.38    2.52
  -8   4   5   13.73    1.75
   8  -4  -5   10.87    2.34
   8   4  -5   15.58    2.64
  -8  -4   4  162.78    4.21
  -8   4   4  159.66    2.87
   8  -4  -4  154.03    3.53
   8  -4  -4  156.56    4.05
   8   4  -4  171.07    4.08
  -8  -4   3    9.48    2.34
  -8  -4   3    6.33    1.47
  -8   4   3    6.95    1.60
   8  -4  -3    5.65    1.92
   8  -4  -3    6.44    2.18
   8   4  -3   11.04    2.16
  -8  -4   2  109.25    3.57
  -8  -4   2   87.19    2.15
  -8   4   2  104.79    2.66
   8  -4  -2   86.91    2.50
   8  -4  -2   98.44    3.30
   8   4  -2  112.68    3.17
   8   4  -2  105.91    3.06
  -8  -4   1    3.65    2.28
  -8  -4   1    2.94    1.30
  -8   4   1    7.20    1.73
   8  -4  -1    3.59    1.63
   8  -4  -1    6.77    2.07
   8   4  -1    5.36    1.89
   8   4  -1    4.18    1.77
  -8  -4   0  226.09    4.71
  -8  -4   0  238.86    3.12
  -8   4   0  240.93    4.05
   8  -4   0  189.14    2.70
   8   4   0  264.06    4.21
   8   4   0  246.56    4.05
  -8  -4  -1    0.63    1.86
  -8  -4  -1   -1.30    2.29
  -8  -4  -1   -1.05    1.30
  -8   4  -1   -4.71    1.93
   8  -4   1   -2.73    2.15
  -8  -4  -2  233.88    3.94
  -8  -4  -2  179.86    4.46
  -8   4  -2  203.08    4.19
   8  -4   2  183.17    4.37
  -8  -4  -3   20.42    2.10
  -8  -4  -3   19.80    2.90
  -8   4  -3   20.25    2.44
   8  -4   3   13.65    2.43
  -8  -4  -4   98.37    2.76
  -8  -4  -4   84.75    3.78
  -8   4  -4   74.58    3.30
   8  -4   4   83.62    3.64
  -8  -4  -5   13.09    1.98
  -8  -4  -5   10.40    3.04
  -8   4  -5   10.80    2.50
   8  -4   5   11.94    2.94
  -8  -4  -6  112.62    4.33
  -8   4  -6  125.32    4.34
   8  -4   6  109.67    4.23
  -8  -4  -7   -0.32    3.13
  -8   4  -7    0.26    2.90
   8  -4   7   -1.24    2.66
  -8  -4  -8   90.23    4.34
  -8   4  -8   94.08    4.10
  -8  -4  -9   10.20    3.01
  -8   4  -9    5.38    2.80
  -8  -4 -10   19.19    3.11
  -8   4 -10   23.52    3.17
  -8  -4 -11    3.20    2.95
  -8   4 -11    7.92    2.90
  -8  -4 -12    8.89    3.11
  -8   4 -12    9.55    2.84
  -8  -4 -13    5.68    3.12
  -8   4 -13    9.99    2.97
  -8  -4 -14   13.41    3.37
  -8   4 -14   19.98    3.52
  -8  -4 -15    0.53    3.27
  -8   4 -15    6.23    3.33
  -8  -4 -16    4.84    3.54
   8  -6 -16    3.86    3.73
   8  -6 -15    3.56    3.51
   8   6 -15    2.14    3.63
   8  -6 -14    1.16    3.23
   8   6 -14    0.06    3.11
   8  -6 -13   -0.26    3.02
   8   6 -13   -3.19    2.98
   8  -6 -12    6.96    3.21
   8   6 -12    4.73    2.94
   8  -6 -11   17.62    3.26
   8   6 -11    9.89    2.95
   8  -6 -10    1.39    2.89
   8   6 -10    2.58    2.71
   8  -6  -9    7.79    2.80
   8   6  -9    7.00    2.72
   8  -6  -8    1.69    2.59
   8   6  -8    6.76    2.50
   8  -6  -7   -2.84    2.50
   8  -6  -7   -1.53    2.39
   8   6  -7   -1.32    2.33
  -8  -6   6   26.17    3.05
   8  -6  -6   26.41    2.97
   8  -6  -6   33.22    3.01
   8   6  -6   30.01    3.00
  -8  -6   5    6.32    2.71
   8  -6  -5    4.88    2.56
   8  -6  -5    3.43    2.39
   8   6  -5    7.47    2.63
  -8  -6   4    9.43    2.82
   8  -6  -4   12.74    2.72
   8  -6  -4    8.70    2.59
   8   6  -4    9.75    2.67
  -8  -6   3   17.57    3.02
   8  -6  -3   16.10    2.71
   8   6  -3   17.04    2.67
  -8  -6   2    5.51    2.88
   8  -6  -2    2.36    2.60
   8   6  -2   -0.45    2.30
  -8  -6   1   -1.80    2.88
   8  -6  -1    0.28    2.66
   8   6  -1    0.20    2.26
  -8  -6   0    9.75    2.94
  -8   6   0   16.35    2.15
   8  -6   0   13.06    2.82
   8   6   0   16.20    2.37
  -8  -6  -1    1.91    3.05
  -8   6  -1    9.13    2.34
   8  -6   1    7.66    2.77
  -8  -6  -2   83.09    4.22
  -8   6  -2   82.14    3.32
   8  -6   2   75.70    4.03
  -8  -6  -3   -0.71    3.08
  -8   6  -3    3.88    2.40
   8  -6   3    3.26    2.90
  -8  -6  -4   70.56    4.14
  -8   6  -4   64.28    3.30
   8  -6   4   68.41    3.98
  -8  -6  -5    6.59    2.91
  -8   6  -5    5.24    2.48
   8  -6   5    5.15    2.71
  -8  -6  -6   19.36    3.34
  -8   6  -6   28.88    3.01
   8  -6   6   20.06    3.29
  -8  -6  -7    5.36    3.13
  -8   6  -7    5.80    2.65
   8  -6   7    4.07    2.94
  -8  -6  -8   20.42    3.26
  -8   6  -8   17.50    3.08
   8  -6   8   22.51    3.31
  -8  -6  -9   -5.07    3.01
  -8   6  -9    1.94    2.72
  -8  -6 -10    0.14    3.14
  -8   6 -10    3.98    2.76
  -8  -6 -11    2.84    3.10
  -8   6 -11    3.31    2.74
  -8  -6 -12    9.75    3.48
  -8   6 -12    7.23    3.17
  -8  -6 -13    8.20    3.48
  -8   6 -13   -1.90    3.12
  -8  -6 -14    7.30    3.76
   8  -8 -13   -1.45    3.46
   8  -8 -12    5.96    3.46
   8  -8 -12   15.72    3.27
   8   8 -12    2.63    3.24
   8  -8 -11   -1.39    3.14
   8  -8 -11    4.28    3.05
   8   8 -11    0.07    3.12
   8  -8 -10   -1.62    3.10
   8  -8 -10   -0.90    2.58
   8   8 -10   -0.89    2.80
   8  -8  -9    2.46    2.94
   8  -8  -9    2.48    2.68
   8   8  -9    4.40    2.83
   8  -8  -8    4.60    2.82
   8   8  -8    0.99    2.74
  -8  -8   7    0.97    2.64
   8  -8  -7   -1.05    2.81
   8   8  -7   -1.13    2.56
  -8  -8   6    8.90    2.76
   8  -8  -6   10.26    2.98
  -8  -8   5   -1.06    2.64
   8  -8  -5    0.81    2.74
  -8  -8   4    3.39    2.71
   8  -8  -4    2.74    2.53
  -8  -8   3    1.63    2.73
   8  -8  -3   -0.56    2.64
  -8  -8   2    0.59    2.79
   8  -8  -2   -2.53    2.65
  -8  -8   1    4.01    2.86
   8  -8  -1    6.78    2.91
  -8  -8   0    5.21    2.81
   8  -8   0    3.09    2.86
  -8  -8  -1    5.60    2.99
   8  -8   1    1.60    2.90
  -8  -8  -2   12.61    3.26
   8  -8   2    8.06    3.10
  -8  -8  -3   -1.68    2.99
   8  -8   3    3.09    3.08
  -8  -8  -4    1.33    3.06
   8  -8   4    2.06    3.08
  -8  -8  -5    1.44    3.02
   8  -8   5   -2.04    3.06
  -8  -8  -6    3.60    3.21
   8  -8   6    1.21    2.79
  -8  -8  -7   -2.54    3.20
  -8   8  -7    2.79    2.66
   8  -8   7   -1.77    3.07
  -8  -8  -8   11.79    3.55
  -8   8  -8   16.22    3.27
   8  -8   8    5.09    3.39
  -8  -8  -9    0.25    3.45
  -8   8  -9    4.84    3.19
  -8  -8 -10    1.15    3.82
  -8   8 -10   -1.98    3.24
  -8  -8 -11   -4.72    3.63
   8 -10  -6   -1.81    3.21
   8 -10  -5    0.70    3.31
  -8 -10   4   -0.81    3.06
   8 -10  -4   -4.01    3.15
  -8 -10   3   -1.11    3.07
   8 -10  -3    2.21    3.37
  -8 -10   2   -0.81    3.04
   8 -10  -2    1.29    3.19
  -8 -10   1    4.80    3.16
   8 -10  -1   -2.05    3.20
  -8 -10   0    0.12    3.07
   8 -10   0    1.33    3.39
  -8 -10  -1    1.01    3.22
   8 -10   1    0.72    3.51
  -8 -10  -2    3.39    3.28
   8 -10   2    3.27    3.47
  -8 -10  -3   -0.47    3.35
   8 -10   3   -0.56    3.43
  -8 -10  -4    1.17    3.29
   8 -10   4    0.92    3.39
   9  -1 -19   -0.97    3.19
   9   1 -19    3.83    3.44
   9   1 -19    3.65    3.27
   9  -1 -18   -1.25    3.01
   9   1 -18   -4.64    3.11
   9   1 -18    3.88    3.05
   9  -1 -17    2.03    3.03
   9   1 -17   -0.98    3.08
   9   1 -17   -1.09    2.74
   9  -1 -16   -1.94    2.79
   9   1 -16   -5.21    2.77
   9   1 -16    2.92    2.55
   9  -1 -15    3.46    3.01
   9   1 -15    2.76    2.73
   9   1 -15    5.02    2.77
   9  -1 -14    2.96    2.41
   9  -1 -14    2.18    2.74
   9   1 -14    4.76    2.56
   9  -1 -13    1.99    2.42
   9  -1 -13    3.81    2.75
   9   1 -13    1.88    2.49
   9  -1 -12    9.32    2.79
   9  -1 -12   16.30    2.91
   9   1 -12   17.42    3.07
   9  -1 -11   71.41    3.51
   9  -1 -11   69.73    3.78
   9   1 -11   75.12    3.59
   9  -1 -10   20.39    2.67
   9  -1 -10   20.32    2.74
   9   1 -10   23.94    2.99
   9  -1  -9    5.25    2.31
   9   1  -9    2.43    2.59
   9  -1  -8   -1.45    2.05
   9   1  -8   -1.83    2.08
   9  -1  -7   94.51    2.90
   9  -1  -7   89.95    2.84
   9   1  -7   83.16    3.02
   9  -1  -6   67.33    2.55
   9  -1  -6   69.95    2.46
   9   1  -6   64.04    2.76
   9   1  -6   62.06    2.57
  -9   1   5   33.48    2.21
   9   1  -5   32.86    2.32
   9   1  -5   29.25    2.16
  -9  -1   4  138.43    3.39
  -9   1   4  133.62    3.03
  -9  -1   3   28.64    2.14
  -9   1   3   24.41    1.88
  -9  -1   2  103.41    2.75
  -9  -1   2   98.61    2.62
  -9   1   2  105.59    2.67
   9  -1  -2  104.08    2.33
  -9  -1   1    1.22    1.71
  -9  -1   1    1.02    1.56
  -9   1   1    0.89    1.58
   9  -1  -1    1.33    1.39
  -9  -1   0  128.45    2.96
  -9  -1   0  120.75    2.74
  -9   1   0  125.23    2.91
   9  -1   0  115.25    2.50
  -9  -1  -1  101.33    2.73
  -9  -1  -1  103.55    2.63
  -9   1  -1  114.48    2.98
  -9   1  -1  103.65    1.78
   9  -1   1   92.53    2.39
  -9  -1  -2  150.84    3.24
  -9  -1  -2  135.98    2.94
  -9   1  -2  164.31    3.55
  -9   1  -2  148.50    2.02
   9  -1   2  123.46    2.79
  -9  -1  -3    5.37    1.88
  -9  -1  -3    3.42    1.75
  -9   1  -3    3.79    1.98
  -9   1  -3    1.97    1.18
   9  -1   3    5.06    1.76
  -9  -1  -4  310.73    4.74
  -9  -1  -4  255.17    4.08
  -9   1  -4  300.78    4.89
  -9   1  -4  254.98    2.99
  -9  -1  -5    5.05    1.94
  -9  -1  -5    2.84    2.06
  -9   1  -5    5.24    2.27
  -9   1  -5    2.60    1.46
  -9  -1  -6   72.92    2.94
  -9  -1  -6   60.13    2.85
  -9   1  -6   65.11    3.18
  -9   1  -6   68.66    2.31
  -9  -1  -7    9.00    2.37
  -9  -1  -7   11.76    2.57
  -9   1  -7    7.88    2.67
  -9   1  -7   10.63    2.00
  -9  -1  -8  103.64    3.63
  -9  -1  -8  102.63    3.67
  -9   1  -8  104.09    3.98
  -9   1  -8   97.97    3.01
  -9  -1  -9    1.40    2.60
  -9  -1  -9   -0.27    2.68
  -9   1  -9    1.05    2.76
  -9   1  -9   -3.11    2.15
  -9  -1 -10  259.59    5.54
  -9  -1 -10  240.28    5.21
  -9   1 -10  247.45    5.70
  -9  -1 -11   13.28    2.63
  -9  -1 -11    5.30    2.57
  -9   1 -11    7.65    2.74
  -9  -1 -12   33.47    3.04
  -9  -1 -12   31.80    2.96
  -9   1 -12   37.42    3.26
  -9  -1 -13    1.62    2.49
  -9  -1 -13    6.22    2.68
  -9   1 -13   -2.23    2.61
  -9  -1 -14   26.25    3.05
  -9  -1 -14   24.10    3.08
  -9   1 -14   26.43    3.26
  -9   1 -15   13.23    3.04
  -9   1 -16   39.00    3.79
  -9   1 -17    4.19    3.13
   9  -3 -18    4.85    3.50
   9   3 -18    6.76    3.76
   9   3 -18    7.28    2.78
   9  -3 -17    7.71    3.42
   9   3 -17    9.90    3.45
   9  -3 -16    6.09    3.16
   9   3 -16    4.37    3.31
   9  -3 -15    3.44    3.04
   9   3 -15    1.75    3.05
   9  -3 -14   -2.62    2.80
   9   3 -14   -1.73    2.84
   9  -3 -13    3.15    2.82
   9   3 -13    2.27    2.89
   9  -3 -12    3.18    2.73
   9   3 -12    1.95    2.82
   9  -3 -11   13.52    2.91
   9   3 -11   14.94    3.10
   9  -3 -10    0.03    2.72
   9   3 -10    0.96    2.97
   9  -3  -9   13.61    2.70
   9   3  -9   12.17    2.98
   9  -3  -8    0.95    1.98
   9  -3  -8    2.06    2.41
   9   3  -8    5.61    2.82
   9  -3  -7   15.63    2.00
   9  -3  -7   12.14    2.38
   9  -3  -7   14.07    1.96
   9   3  -7   16.11    2.81
  -9   3   6   -1.28    1.82
   9  -3  -6   -1.84    2.06
   9   3  -6    2.69    2.38
  -9  -3   5  154.04    3.97
  -9   3   5  204.06    3.55
   9  -3  -5  172.41    3.66
   9   3  -5  200.87    4.35
  -9  -3   4   30.52    2.51
  -9   3   4   33.17    1.94
   9  -3  -4   28.15    2.00
   9  -3  -4   27.74    2.28
   9   3  -4   34.24    2.34
   9   3  -4   32.34    2.33
  -9  -3   3  105.65    3.30
  -9   3   3  111.65    2.75
   9  -3  -3  105.49    2.59
   9  -3  -3  100.34    3.05
   9   3  -3  103.89    3.10
   9   3  -3  107.40    3.09
  -9  -3   2   40.33    2.37
  -9  -3   2   31.78    2.45
  -9   3   2   35.62    2.03
   9  -3  -2   33.30    1.69
   9  -3  -2   32.61    2.23
  -9  -3   1    0.09    1.87
  -9  -3   1    0.27    2.00
  -9   3   1    3.05    1.66
   9  -3  -1    1.31    1.21
   9  -3  -1    3.22    1.77
  -9  -3   0   51.03    2.49
  -9  -3   0   40.74    2.60
  -9   3   0   44.79    2.26
   9  -3   0   42.20    2.45
  -9  -3  -1   24.03    2.02
  -9  -3  -1   22.01    2.42
  -9   3  -1   24.06    2.21
   9  -3   1   20.22    2.16
  -9  -3  -2   81.98    2.59
  -9  -3  -2   67.75    3.01
  -9   3  -2   80.08    2.91
   9  -3   2   65.43    2.87
  -9  -3  -3   10.03    1.83
  -9  -3  -3    8.72    2.42
  -9   3  -3    9.39    2.25
   9  -3   3    6.02    2.25
  -9  -3  -4  120.14    3.14
  -9  -3  -4  104.74    3.55
  -9   3  -4  109.28    3.60
   9  -3   4   93.39    3.47
  -9  -3  -5    2.96    1.97
  -9  -3  -5    3.54    2.63
  -9   3  -5    1.67    2.53
   9  -3   5    4.40    2.53
  -9  -3  -6   47.08    2.54
  -9  -3  -6   46.30    3.35
  -9   3  -6   47.86    3.36
   9  -3   6   39.71    3.19
  -9  -3  -7   35.95    2.51
  -9  -3  -7   30.99    3.19
  -9   3  -7   31.80    3.27
  -9  -3  -8   89.89    3.30
  -9  -3  -8   69.13    3.83
  -9   3  -8   77.72    3.86
  -9  -3  -9   16.08    3.15
  -9   3  -9   17.90    3.20
  -9  -3 -10   87.77    4.09
  -9   3 -10   85.06    4.14
  -9  -3 -11   -1.06    2.70
  -9   3 -11    0.69    2.70
  -9  -3 -12   34.47    3.52
  -9   3 -12   35.01    3.44
  -9  -3 -13    0.30    2.88
  -9   3 -13    2.88    2.95
  -9  -3 -14   19.36    3.33
  -9   3 -14   23.64    3.31
  -9  -3 -15    0.05    3.02
  -9   3 -15    3.49    3.15
  -9  -3 -16    0.96    3.31
  -9   3 -16   13.10    3.53
  -9  -3 -17    3.26    3.33
   9  -5 -17   -1.44    3.69
   9  -5 -16    4.88    3.56
   9   5 -16    2.10    3.46
   9  -5 -15   -6.49    3.14
   9   5 -15   -2.07    2.90
   9  -5 -14    1.53    2.99
   9   5 -14    1.80    3.09
   9  -5 -13    8.06    3.15
   9   5 -13    6.41    3.07
   9  -5 -12    1.09    2.88
   9   5 -12   -3.75    2.65
   9  -5 -11   26.33    3.27
   9   5 -11   21.91    3.07
   9  -5 -10    3.54    2.68
   9   5 -10    4.84    2.53
   9  -5  -9    1.93    2.60
   9   5  -9   -0.86    2.69
   9  -5  -8    1.09    2.54
   9   5  -8   -0.64    2.63
   9  -5  -7   17.88    2.87
   9   5  -7   16.95    3.08
  -9  -5   6    9.99    2.84
   9  -5  -6    4.59    2.57
   9  -5  -6    4.21    2.63
   9   5  -6    5.40    2.75
  -9  -5   5  105.28    4.08
   9  -5  -5   95.35    3.56
   9  -5  -5  111.68    4.07
   9   5  -5   98.18    3.87
  -9  -5   4    7.72    2.81
   9  -5  -4    7.47    2.32
   9  -5  -4    5.49    2.45
   9   5  -4    6.40    2.54
  -9  -5   3   39.46    3.15
  -9   5   3   51.54    2.29
   9  -5  -3   36.51    2.56
   9  -5  -3   49.74    3.20
   9   5  -3   49.56    3.01
  -9  -5   2   -0.77    2.70
  -9   5   2   -2.04    1.89
   9  -5  -2    2.94    2.28
   9   5  -2   -3.81    2.24
  -9  -5   1   27.62    3.18
  -9   5   1   35.93    2.37
   9  -5  -1   22.78    2.86
   9   5  -1   32.99    2.65
   9   5  -1   30.88    2.53
  -9  -5   0   51.53    3.54
  -9   5   0   56.51    2.75
   9  -5   0   53.77    3.25
   9   5   0   61.18    2.95
   9   5   0   61.23    2.78
  -9  -5  -1   33.17    3.31
  -9   5  -1   39.91    2.73
   9  -5   1   32.64    2.99
   9   5   1   43.73    2.48
   9   5   1   43.66    2.43
  -9  -5  -2    6.68    2.05
  -9  -5  -2    4.36    2.91
  -9   5  -2    9.09    2.53
   9  -5   2    3.16    2.79
  -9  -5  -3   11.23    3.13
  -9   5  -3    7.64    2.56
   9  -5   3   13.01    2.80
  -9  -5  -4   -2.46    3.13
  -9   5  -4    1.87    2.52
   9  -5   4    1.60    2.73
  -9  -5  -5    2.85    2.99
  -9   5  -5    2.65    2.63
   9  -5   5   -0.97    2.90
  -9  -5  -6   78.62    4.21
  -9   5  -6   75.71    3.75
   9  -5   6   69.67    4.03
  -9  -5  -7   31.38    3.49
  -9   5  -7   31.53    3.18
   9  -5   7   29.57    3.27
  -9  -5  -8   37.78    3.65
  -9   5  -8   35.14    3.30
  -9  -5  -9   24.42    3.34
  -9   5  -9   26.85    3.24
  -9  -5 -10    7.62    2.89
  -9   5 -10    9.48    2.97
  -9  -5 -11   -0.50    2.84
  -9   5 -11    0.86    2.84
  -9  -5 -12   15.09    3.27
  -9   5 -12   23.85    3.49
  -9  -5 -13   -0.54    3.15
  -9   5 -13   -5.71    2.81
  -9  -5 -14   10.53    3.54
  -9   5 -14    5.95    3.24
  -9  -5 -15    5.48    3.53
   9  -7 -14   -4.77    3.35
   9  -7 -13    3.46    3.38
   9   7 -13    0.27    3.15
   9  -7 -12   -2.96    2.98
   9   7 -12   -0.62    2.94
   9  -7 -11   10.87    3.19
   9   7 -11    7.41    2.98
   9  -7 -10    4.96    2.94
   9   7 -10    2.66    2.83
   9  -7  -9    7.93    2.93
   9  -7  -9   12.38    3.03
   9   7  -9   12.59    2.85
   9  -7  -8   -1.37    2.74
   9  -7  -8    1.25    2.71
   9   7  -8   -0.15    2.37
  -9  -7   7   12.85    2.80
   9  -7  -7    9.98    2.85
   9   7  -7    7.63    2.52
  -9  -7   6    2.98    2.62
   9  -7  -6    2.75    2.70
   9   7  -6   -0.34    2.32
  -9  -7   5   25.08    3.06
   9  -7  -5   20.75    3.00
   9   7  -5   23.48    2.80
  -9  -7   4    3.39    2.65
   9  -7  -4    2.39    2.58
   9   7  -4    1.50    2.35
  -9  -7   3    8.99    2.85
   9  -7  -3   11.61    2.57
  -9  -7   2   -1.39    2.65
   9  -7  -2   -2.01    2.57
  -9  -7   1   13.54    2.94
   9  -7  -1   13.73    2.95
  -9  -7   0   -1.91    2.66
   9  -7   0    2.04    2.48
  -9  -7  -1   13.83    3.08
   9  -7   1   13.84    2.84
  -9  -7  -2   -2.54    2.60
   9  -7   2    1.59    2.61
  -9  -7  -3   27.21    3.37
   9  -7   3   20.63    3.07
  -9  -7  -4    3.19    2.99
  -9   7  -4    3.03    2.34
   9  -7   4   -5.35    2.78
  -9  -7  -5    8.75    3.20
  -9   7  -5    5.98    2.48
   9  -7   5    9.46    3.24
  -9  -7  -6   14.38    3.42
  -9   7  -6   19.29    2.84
   9  -7   6   17.49    3.39
  -9  -7  -7    3.57    3.20
  -9   7  -7    1.67    2.63
   9  -7   7    2.36    3.05
  -9  -7  -8    7.57    3.34
  -9   7  -8   12.07    3.07
   9  -7   8   10.62    3.32
  -9  -7  -9    3.10    3.31
  -9   7  -9    5.94    2.97
  -9  -7 -10    6.42    3.46
  -9   7 -10    0.83    3.00
  -9  -7 -11    1.90    3.55
  -9   7 -11    3.62    3.07
  -9  -7 -12    5.27    3.84
  -9  -7 -13    0.28    3.72
   9  -9 -10    0.62    3.17
   9  -9  -9    6.94    3.41
   9  -9  -8    3.69    3.11
  -9  -9   7    7.73    3.04
   9  -9  -7    9.07    3.18
  -9  -9   6    0.08    2.90
   9  -9  -6    5.74    3.15
  -9  -9   5    4.95    2.94
   9  -9  -5    1.18    2.92
  -9  -9   4    1.93    2.89
   9  -9  -4    0.20    2.86
  -9  -9   3    2.87    2.83
   9  -9  -3    4.90    2.82
  -9  -9   2    2.37    2.86
   9  -9  -2    1.79    2.98
  -9  -9   1   14.00    3.31
   9  -9  -1   12.73    3.35
  -9  -9   0    5.60    2.99
   9  -9   0   -3.48    2.87
  -9  -9  -1    0.08    2.86
   9  -9   1    0.04    3.00
  -9  -9  -2    6.27    3.07
   9  -9   2   -1.95    3.01
  -9  -9  -3    1.40    2.95
   9  -9   3    4.62    3.20
  -9  -9  -4    2.41    3.28
   9  -9   4    2.53    3.20
  -9  -9  -5    5.95    3.45
   9  -9   5    0.01    3.34
  -9  -9  -6    2.92    3.50
   9  -9   6    1.21    3.51
  -9  -9  -7    2.68    3.58
   9  -9   7    3.26    3.42
  -9  -9  -8    0.91    3.66
   9  -9   8    0.31    3.33
  10   0 -19    0.05    3.19
  10   0 -18   19.61    3.58
  10   0 -17   -1.72    2.85
  10   0 -17   -0.19    2.90
  10   0 -16   21.90    3.12
  10   0 -16   15.00    2.97
  10   0 -15    1.42    2.65
  10   0 -15    3.17    2.82
  10   0 -14   53.55    3.39
  10   0 -14   63.46    3.86
  10   0 -13   -2.19    2.50
  10   0 -12   93.68    3.96
  10   0 -11    5.23    2.70
  10   0 -10   13.57    2.78
  10   0  -9   -1.78    2.39
  10   0  -8  107.20    3.48
  10   0  -7    5.39    2.06
  10   0  -7   -0.61    1.82
  10   0  -6  120.15    3.30
  10   0  -6  116.12    3.17
 -10   0   5   -2.44    2.00
 -10   0   4  119.59    3.28
 -10   0   3   -1.64    1.80
 -10   0   2  461.98    5.55
  10   0  -2  433.91    4.03
 -10   0   1   -0.16    1.59
 -10   0   1    2.69    1.48
  10   0  -1    2.31    1.20
 -10   0   0   78.83    2.64
 -10   0   0   79.21    2.20
  10   0   0   70.01    1.82
 -10   0  -1    1.18    1.62
 -10   0  -1    1.23    1.40
  10   0   1   -1.24    1.31
 -10   0  -2    4.38    1.97
 -10   0  -2    5.14    1.45
 -10   0  -3   -1.07    1.93
 -10   0  -3    2.85    1.62
 -10   0  -4    1.36    2.03
 -10   0  -4   -0.30    1.67
 -10   0  -5   -0.39    2.12
 -10   0  -5    1.03    1.86
 -10   0  -6   89.36    3.39
 -10   0  -6   73.39    2.66
 -10   0  -7    1.52    2.45
 -10   0  -7   -1.01    2.29
 -10   0  -8   43.82    3.19
 -10   0  -8   42.94    2.83
 -10   0  -9   -1.37    2.64
 -10   0  -9    5.60    2.50
 -10   0 -10   23.23    2.87
 -10   0 -10   24.27    2.77
 -10   0 -11   -2.27    2.53
 -10   0 -12   10.63    2.77
 -10   0 -13    5.02    2.77
 -10   0 -14   13.90    3.02
 -10   0 -15    0.17    2.81
 -10   0 -16   18.93    3.42
  10  -2 -19    0.96    3.47
  10   2 -19   -2.81    3.11
  10  -2 -18    1.88    3.23
  10   2 -18    3.93    3.43
  10   2 -18    6.91    3.09
  10  -2 -17    1.33    3.19
  10   2 -17    1.81    3.08
  10   2 -17    5.72    2.76
  10  -2 -16   23.80    3.47
  10   2 -16   25.37    3.50
  10  -2 -15    1.23    2.95
  10   2 -15    0.56    2.68
  10  -2 -14   86.88    4.38
  10   2 -14   72.56    3.98
  10  -2 -13   15.94    3.10
  10   2 -13    9.44    2.85
  10  -2 -12   25.78    3.20
  10   2 -12   22.82    3.24
  10  -2 -11    4.24    2.44
  10  -2 -11    4.47    2.61
  10   2 -11    8.54    2.81
  10  -2 -10   10.53    2.48
  10  -2 -10   11.09    2.58
  10   2 -10    8.59    2.69
  10  -2  -9    3.00    2.27
  10  -2  -9    1.73    2.25
  10   2  -9   -1.15    2.52
  10  -2  -8  182.92    3.92
  10  -2  -8  167.35    4.20
  10  -2  -8  190.38    3.93
  10   2  -8  184.74    4.74
  10  -2  -7   41.34    2.39
  10  -2  -7   40.26    2.61
  10  -2  -7   40.92    2.39
  10   2  -7   39.91    2.88
 -10   2   6  126.20    3.28
  10  -2  -6  107.28    3.22
  10   2  -6  114.47    3.62
  10   2  -6  114.00    3.43
 -10   2   5   53.62    2.52
  10  -2  -5   47.54    2.35
  10   2  -5   56.31    2.89
  10   2  -5   45.65    2.52
 -10  -2   4   63.27    2.68
 -10   2   4   72.07    2.50
  10   2  -4   67.41    2.75
  10   2  -4   68.95    2.74
 -10  -2   3    7.05    2.18
 -10  -2   3    6.71    1.87
 -10   2   3    5.93    1.74
  10  -2  -3    7.27    1.71
 -10  -2   2  229.69    4.18
 -10  -2   2  200.62    3.91
 -10   2   2  225.85    3.85
  10  -2  -2  197.60    3.58
 -10  -2   1  161.07    3.57
 -10  -2   1  135.67    3.35
 -10   2   1  158.18    3.37
  10  -2  -1  111.89    2.84
 -10  -2   0    7.42    1.83
 -10  -2   0    6.00    2.01
 -10   2   0   10.51    1.93
  10  -2   0    7.61    1.81
 -10  -2  -1  256.60    4.26
 -10  -2  -1  215.43    4.04
 -10   2  -1  243.23    4.28
  10  -2   1  206.62    3.83
 -10  -2  -2    4.90    1.87
 -10  -2  -2    2.26    1.93
 -10   2  -2    1.80    1.94
  10  -2   2    1.90    1.85
 -10  -2  -3    0.14    1.81
 -10  -2  -3    2.09    2.06
 -10   2  -3    2.61    2.09
  10  -2   3    4.42    1.95
 -10  -2  -4   14.57    2.00
 -10  -2  -4    8.05    2.37
 -10   2  -4   16.18    2.42
  10  -2   4   11.07    2.28
 -10  -2  -5   -0.64    1.98
 -10  -2  -5   -1.01    2.33
 -10   2  -5   -1.64    2.44
  10  -2   5   -4.43    2.21
 -10  -2  -6   10.32    2.28
 -10  -2  -6    7.37    2.69
 -10   2  -6    6.60    2.70
 -10  -2  -7   68.25    3.10
 -10  -2  -7   52.57    3.32
 -10   2  -7   58.61    3.42
 -10  -2  -8    6.29    2.43
 -10  -2  -8    2.76    2.81
 -10   2  -8    6.89    2.91
 -10  -2  -9    4.83    2.52
 -10  -2  -9    8.01    2.96
 -10   2  -9    9.76    3.00
 -10  -2 -10    3.48    2.29
 -10  -2 -10    5.66    2.77
 -10   2 -10    1.87    2.69
 -10  -2 -11    0.82    2.31
 -10  -2 -11    0.21    2.61
 -10   2 -11   -0.12    2.49
 -10  -2 -12   -0.03    2.69
 -10   2 -12   -1.54    2.69
 -10  -2 -13    8.94    2.94
 -10   2 -13   10.91    2.86
 -10  -2 -14   15.56    3.02
 -10   2 -14   25.03    3.33
 -10  -2 -15   10.17    3.11
 -10   2 -15   12.52    3.04
 -10   2 -16   16.75    3.40
  10  -4 -18   12.67    3.86
  10  -4 -17   -1.25    3.28
  10   4 -17    1.60    3.56
  10  -4 -16   13.44    3.59
  10   4 -16    3.97    3.43
  10  -4 -15    0.05    3.03
  10   4 -15    0.90    2.98
  10  -4 -14    9.39    3.09
  10   4 -14    3.86    3.19
  10  -4 -13   18.86    3.29
  10   4 -13   17.72    3.14
  10  -4 -12   29.93    3.37
  10   4 -12   25.72    3.21
  10  -4 -11   22.86    3.00
  10   4 -11   26.83    3.29
  10  -4 -10   46.24    3.36
  10   4 -10   42.63    3.48
  10  -4  -9    0.62    2.64
  10   4  -9    0.52    2.85
  10  -4  -8   29.43    2.92
  10   4  -8   27.52    3.41
  10  -4  -7    9.79    2.49
  10   4  -7    8.71    2.95
 -10   4   6   53.13    2.54
  10  -4  -6   38.02    2.77
  10   4  -6   45.50    3.13
 -10  -4   5  136.01    4.26
 -10   4   5  151.61    3.29
  10  -4  -5  127.70    3.58
  10  -4  -5  117.41    3.92
  10   4  -5  141.99    4.22
 -10  -4   4   57.67    3.20
 -10   4   4   57.58    2.46
  10  -4  -4   52.79    2.58
  10  -4  -4   55.07    3.06
  10   4  -4   47.79    2.98
 -10  -4   3   13.55    2.58
 -10   4   3   14.96    1.96
  10  -4  -3   13.02    2.03
  10  -4  -3   13.78    2.43
  10   4  -3   15.55    2.50
  10   4  -3   14.26    2.35
 -10  -4   2    4.00    2.38
 -10   4   2    5.97    2.01
  10  -4  -2    7.56    1.73
  10  -4  -2    9.48    2.35
  10   4  -2    3.65    2.19
  10   4  -2    5.50    2.18
 -10  -4   1   68.79    3.37
 -10   4   1   78.58    2.87
  10  -4  -1   79.21    3.34
  10   4  -1   85.41    3.10
  10   4  -1   87.64    3.09
 -10  -4   0    4.97    2.16
 -10  -4   0    5.65    2.44
 -10   4   0    7.12    2.19
  10  -4   0   10.24    2.45
 -10  -4  -1  156.62    3.78
 -10  -4  -1  123.75    4.11
 -10   4  -1  142.57    3.74
  10  -4   1  114.24    3.79
 -10  -4  -2   34.52    2.56
 -10  -4  -2   31.48    2.96
 -10   4  -2   32.17    2.69
  10  -4   2   31.06    2.79
 -10  -4  -3   22.27    2.28
 -10  -4  -3   18.56    3.01
 -10   4  -3   22.39    2.71
  10  -4   3   18.39    2.66
 -10  -4  -4    9.78    2.12
 -10  -4  -4    5.91    2.74
 -10   4  -4    7.73    2.62
  10  -4   4    7.84    2.71
 -10  -4  -5   25.04    2.31
 -10  -4  -5   18.17    3.29
 -10   4  -5   19.40    2.96
  10  -4   5   16.40    3.11
 -10  -4  -6   -2.45    3.03
 -10   4  -6    1.75    2.72
  10  -4   6    0.83    2.90
 -10  -4  -7   27.55    3.41
 -10   4  -7   31.01    3.30
  10  -4   7   30.61    3.35
 -10  -4  -8   -3.30    2.81
 -10   4  -8   -0.90    2.40
 -10  -4  -9   13.20    3.01
 -10   4  -9    9.95    2.89
 -10  -4 -10   -0.42    2.76
 -10   4 -10    1.39    2.53
 -10  -4 -11    7.72    2.88
 -10   4 -11    2.97    2.81
 -10  -4 -12   13.76    3.17
 -10   4 -12   20.01    3.18
 -10  -4 -13   16.85    3.40
 -10   4 -13   24.56    3.56
 -10  -4 -14    2.19    3.20
 -10   4 -14    2.12    3.11
 -10  -4 -15    5.72    3.32
 -10  -4 -16   -4.29    3.19
  10  -6 -16    5.89    3.68
  10  -6 -15   -0.03    3.35
  10  -6 -14    1.54    3.15
  10   6 -14    1.73    3.26
  10  -6 -13    1.10    3.05
  10   6 -13    2.90    3.16
  10  -6 -12    9.63    3.18
  10   6 -12   13.66    3.29
  10  -6 -11    4.07    2.92
  10   6 -11    4.15    2.66
  10  -6 -10   14.98    3.10
  10   6 -10   19.38    3.12
  10  -6  -9    5.90    2.78
  10   6  -9    0.56    2.48
  10  -6  -8    0.15    2.57
  10  -6  -8   -0.36    2.42
  10   6  -8   -1.41    2.57
  10  -6  -7   25.82    2.91
  10  -6  -7   31.52    3.09
  10   6  -7   26.89    3.02
 -10  -6   6    3.32    2.66
  10  -6  -6    0.35    2.35
  10  -6  -6    4.12    2.33
  10   6  -6    3.97    2.59
 -10  -6   5   16.13    2.90
  10  -6  -5   20.90    2.99
  10   6  -5   20.04    2.80
 -10  -6   4   11.25    2.84
  10  -6  -4    9.69    2.75
  10   6  -4   12.24    2.67
 -10  -6   3   16.39    3.02
  10  -6  -3   16.56    2.83
  10   6  -3   16.37    2.73
 -10  -6   2   14.61    3.13
  10  -6  -2   13.79    2.67
  10   6  -2   17.15    2.59
 -10  -6   1   90.80    4.23
  10   6  -1   96.87    3.52
 -10  -6   0   26.05    3.36
 -10   6   0   32.67    2.58
  10  -6   0   24.64    3.05
  10   6   0   34.38    2.63
 -10  -6  -1   32.15    3.51
 -10   6  -1   33.50    2.59
  10  -6   1   25.24    3.23
 -10  -6  -2    5.53    3.11
 -10   6  -2   10.54    2.40
  10  -6   2    7.60    3.01
 -10  -6  -3    3.11    2.93
 -10   6  -3    7.34    2.45
  10  -6   3    5.44    2.87
 -10  -6  -4   -3.25    2.67
 -10   6  -4   -1.71    2.22
  10  -6   4   -1.97    2.69
 -10  -6  -5   18.27    3.25
 -10   6  -5   19.36    2.75
  10  -6   5   16.92    3.07
 -10  -6  -6    1.12    3.05
 -10   6  -6    0.69    2.58
  10  -6   6    0.36    2.90
 -10  -6  -7   28.67    3.55
 -10   6  -7   29.99    3.15
  10  -6   7   31.70    3.50
 -10  -6  -8    2.55    3.09
 -10   6  -8   -1.00    2.59
  10  -6   8    1.82    2.94
 -10  -6  -9   13.20    3.32
 -10   6  -9   14.44    3.05
 -10  -6 -10    0.19    2.82
 -10   6 -10   -4.85    2.63
 -10  -6 -11    5.76    3.22
 -10   6 -11    7.86    3.16
 -10  -6 -12   -0.67    3.26
 -10   6 -12    7.20    3.25
 -10  -6 -13    6.20    3.61
 -10  -6 -14   -3.37    3.62
  10  -8 -12    4.00    3.48
  10  -8 -12    4.95    3.00
  10  -8 -11    5.72    3.16
  10   8 -11    3.13    3.11
  10  -8 -10    3.89    2.97
  10   8 -10    5.30    3.03
  10  -8  -9    0.76    2.87
  10   8  -9    1.70    2.82
  10  -8  -8   -0.67    2.82
  10   8  -8   -0.94    2.65
 -10  -8   7    2.87    2.75
  10  -8  -7   -1.33    2.82
  10   8  -7   -0.30    2.59
 -10  -8   6   11.13    2.91
  10  -8  -6    4.34    2.86
 -10  -8   5    2.66    2.84
  10  -8  -5    5.25    2.86
 -10  -8   4    6.17    2.95
  10  -8  -4    9.99    2.82
 -10  -8   3   14.53    3.00
  10  -8  -3   16.14    3.21
 -10  -8   2    1.05    2.77
  10  -8  -2   -1.70    2.72
 -10  -8   1    5.98    2.89
  10  -8  -1    4.64    2.76
 -10  -8   0    2.99    2.80
 -10  -8  -1    6.04    3.07
  10  -8   1    8.18    3.14
 -10  -8  -2    8.04    2.91
  10  -8   2   12.90    3.03
 -10  -8  -3   22.10    3.53
  10  -8   3   26.24    3.58
 -10  -8  -4   -3.23    2.99
  10  -8   4    1.20    2.78
 -10  -8  -5    5.59    3.30
  10  -8   5    7.57    3.29
 -10  -8  -6    0.75    3.22
  10  -8   6    1.97    3.30
 -10  -8  -7    6.33    3.55
 -10   8  -7    1.90    2.75
  10  -8   7    0.33    3.22
 -10  -8  -8    6.59    3.43
 -10   8  -8    1.73    2.83
  10  -8   8   -0.04    3.26
 -10  -8  -9   -2.56    3.61
 -10   8  -9    5.96    3.23
 -10  -8 -10   -5.92    3.60
 -10   8 -10    3.88    3.13
 -10 -10   5   -0.30    3.16
  10 -10  -5    3.61    3.30
 -10 -10   4    1.96    3.19
  10 -10  -4    2.84    3.24
 -10 -10   3    6.91    3.25
  10 -10  -3    4.52    3.46
 -10 -10   2   -4.38    3.13
  10 -10  -2   -5.25    3.32
 -10 -10   1    4.24    3.26
  10 -10  -1   -2.82    3.37
 -10 -10   0    4.40    3.43
  10 -10   0   -4.53    3.28
 -10 -10  -1    1.35    3.39
  10 -10   1    1.36    3.47
 -10 -10  -2    0.50    3.46
  10 -10   2    4.49    3.65
 -10 -10  -3   10.61    3.67
  10 -10   3    3.70    3.60
  11  -1 -19    0.72    3.34
  11   1 -19    1.36    3.39
  11   1 -19    4.30    3.39
  11  -1 -18    2.92    3.38
  11   1 -18    6.06    3.39
  11   1 -18    3.46    3.02
  11  -1 -17    3.81    3.09
  11   1 -17   -1.01    3.04
  11   1 -17    3.28    2.76
  11  -1 -16   40.59    3.90
  11   1 -16   37.14    3.51
  11   1 -16   48.52    3.70
  11  -1 -15   -1.05    2.82
  11   1 -15   -1.42    2.69
  11  -1 -14   76.36    3.74
  11  -1 -14   88.25    4.21
  11   1 -14   74.76    3.96
  11  -1 -13   -1.28    2.43
  11  -1 -13   -3.93    2.51
  11   1 -13    4.23    2.71
  11  -1 -12   47.57    3.18
  11  -1 -12   44.69    3.45
  11   1 -12   49.54    3.51
  11  -1 -11    6.09    2.68
  11  -1 -11    6.03    2.82
  11   1 -11    5.80    2.96
  11  -1 -10  159.27    4.31
  11   1 -10  143.95    4.54
  11  -1  -9    6.92    2.46
  11   1  -9    5.36    2.42
  11  -1  -8  300.59    5.18
  11  -1  -8  288.38    5.05
  11   1  -8  290.87    5.54
  11  -1  -7    7.60    2.08
  11  -1  -7    5.13    2.04
  11   1  -7    9.29    2.44
  11   1  -7    5.58    2.07
 -11   1   6  105.78    3.31
  11   1  -6  106.74    3.46
  11   1  -6   96.35    3.19
 -11  -1   5    8.94    2.44
 -11   1   5    8.83    2.14
 -11  -1   4  356.14    5.43
 -11   1   4  323.10    4.86
 -11  -1   3   95.26    3.16
 -11   1   3   87.04    2.79
  11  -1  -3   81.82    2.37
  11   1  -3   91.50    1.63
 -11  -1   2  658.34    7.18
 -11  -1   2  616.51    6.61
 -11   1   2  639.49    6.86
  11  -1  -2  604.90    5.86
 -11  -1   1    3.96    1.89
 -11  -1   1    6.76    1.83
 -11   1   1    3.52    1.87
  11  -1  -1    4.59    1.57
 -11  -1   0  403.33    5.45
 -11  -1   0  392.53    4.97
 -11   1   0  431.66    5.64
  11  -1   0  379.46    4.56
 -11  -1  -1   74.57    2.84
 -11  -1  -1   76.42    2.55
 -11   1  -1   79.33    2.89
 -11   1  -1   73.15    1.86
  11  -1   1   60.71    2.27
 -11  -1  -2  241.65    4.34
 -11  -1  -2  207.77    3.73
 -11   1  -2  247.86    4.61
 -11   1  -2  223.89    2.80
  11  -1   2  188.23    3.50
 -11  -1  -3   29.50    2.38
 -11  -1  -3   24.09    2.16
 -11   1  -3   26.16    2.37
 -11   1  -3   27.24    1.55
  11  -1   3   19.38    2.04
 -11  -1  -4  239.28    4.57
 -11  -1  -4  205.94    3.94
 -11   1  -4  255.57    4.94
 -11   1  -4  216.26    2.97
 -11  -1  -5   26.96    2.66
 -11  -1  -5   23.89    2.48
 -11   1  -5   24.64    2.61
 -11   1  -5   24.17    1.80
 -11  -1  -6  138.80    3.97
 -11  -1  -6  118.74    3.62
 -11   1  -6  125.30    4.12
 -11   1  -6  116.55    2.74
 -11  -1  -7    2.76    2.41
 -11  -1  -7   -3.59    2.50
 -11   1  -7    1.58    2.64
 -11  -1  -8   12.37    2.62
 -11  -1  -8    8.35    2.74
 -11   1  -8    9.28    2.92
 -11  -1  -9    3.06    2.54
 -11  -1  -9    8.29    2.80
 -11   1  -9    4.86    2.91
 -11  -1 -10   70.78    3.49
 -11  -1 -10   57.53    3.30
 -11   1 -10   71.34    3.81
 -11  -1 -11    1.98    2.37
 -11  -1 -11    1.36    2.55
 -11   1 -11    0.57    2.63
 -11  -1 -12   46.61    3.31
 -11  -1 -12   36.03    3.21
 -11   1 -12   39.66    3.52
 -11  -1 -13   12.53    2.72
 -11   1 -13    5.84    2.81
 -11   1 -14    1.09    2.78
 -11   1 -15    0.19    2.91
 -11   1 -16    3.40    3.26
  11  -3 -18    1.26    3.47
  11  -3 -17    1.37    3.30
  11   3 -17    1.61    3.26
  11  -3 -16   19.30    3.40
  11   3 -16   14.22    3.47
  11  -3 -15    0.92    2.90
  11   3 -15   -5.15    2.85
  11  -3 -14   25.33    3.33
  11   3 -14   16.55    3.29
  11  -3 -13    2.81    2.87
  11   3 -13    3.17    2.84
  11  -3 -12   62.98    3.81
  11   3 -12   59.94    3.97
  11  -3 -11    0.48    2.57
  11   3 -11   -1.80    2.80
  11  -3 -10  114.28    4.28
  11   3 -10  103.58    4.39
  11  -3  -9    2.87    2.46
  11   3  -9    1.08    2.91
  11  -3  -8  139.22    3.51
  11  -3  -8  126.87    3.95
  11  -3  -8  135.27    3.39
  11   3  -8  129.18    4.47
 -11   3   7    8.28    2.24
  11  -3  -7   12.47    2.38
  11   3  -7    5.12    2.77
 -11   3   6   87.11    3.05
  11  -3  -6   70.70    2.96
  11   3  -6   86.77    3.66
 -11  -3   5    1.14    2.39
 -11   3   5    0.77    2.10
  11  -3  -5    3.78    1.90
  11   3  -5    2.83    2.45
  11   3  -5    2.90    2.33
 -11  -3   4  196.56    4.57
 -11   3   4  215.68    3.92
  11  -3  -4  198.00    3.70
  11  -3  -4  218.67    4.47
  11   3  -4  238.63    4.82
  11   3  -4  224.00    4.67
 -11  -3   3    6.44    2.33
 -11  -3   3    4.87    2.14
 -11   3   3    5.73    1.93
  11  -3  -3    2.52    1.66
  11  -3  -3    6.52    2.10
  11   3  -3    2.73    2.16
  11   3  -3    5.24    1.99
 -11  -3   2  297.85    5.11
 -11  -3   2  243.97    4.77
 -11   3   2  286.11    4.57
  11  -3  -2  270.24    3.60
  11  -3  -2  267.31    4.75
 -11  -3   1  137.37    3.65
 -11   3   1  128.48    3.35
  11  -3  -1  118.48    2.23
  11  -3  -1  117.06    3.40
 -11  -3   0   67.96    2.93
 -11  -3   0   59.38    3.01
 -11   3   0   66.30    2.82
  11  -3   0   56.26    2.72
 -11  -3  -1    2.58    1.97
 -11  -3  -1   -1.12    2.24
 -11   3  -1    5.55    2.18
  11  -3   1    4.76    2.18
 -11  -3  -2  128.76    3.45
 -11  -3  -2  116.38    3.67
 -11   3  -2  137.86    3.79
  11  -3   2  114.56    3.63
 -11  -3  -3   -2.16    2.06
 -11  -3  -3   -1.12    2.46
 -11   3  -3   -0.81    2.34
  11  -3   3    1.46    2.38
 -11  -3  -4  171.33    3.95
 -11  -3  -4  150.88    4.25
 -11   3  -4  162.80    4.39
  11  -3   4  138.73    4.15
 -11  -3  -5   48.08    2.78
 -11  -3  -5   38.96    3.23
 -11   3  -5   43.95    3.29
  11  -3   5   35.10    3.10
 -11  -3  -6   88.70    3.24
 -11  -3  -6   82.01    3.90
 -11   3  -6   98.21    4.13
  11  -3   6   78.93    3.62
 -11  -3  -7   55.86    2.92
 -11  -3  -7   47.20    3.61
 -11   3  -7   52.56    3.66
 -11  -3  -8   20.81    2.48
 -11  -3  -8   18.21    3.13
 -11   3  -8   19.12    2.95
 -11  -3  -9    1.28    2.68
 -11   3  -9   -0.28    2.42
 -11  -3 -10   27.10    3.15
 -11   3 -10   25.51    2.98
 -11  -3 -11   -3.61    2.69
 -11   3 -11    5.51    2.80
 -11  -3 -12   16.90    3.14
 -11   3 -12   19.10    3.14
 -11  -3 -13   22.46    3.32
 -11   3 -13   21.46    3.25
 -11  -3 -14   -1.03    2.94
 -11   3 -14    2.48    2.80
 -11  -3 -15    1.75    3.16
 -11   3 -15    9.78    3.19
 -11  -3 -16   -1.31    3.24
  11  -5 -17   -3.83    3.48
  11  -5 -16   -4.65    3.34
  11  -5 -15    2.56    3.34
  11   5 -15    2.05    3.47
  11  -5 -14    6.62    3.14
  11   5 -14    6.94    3.10
  11  -5 -13   -4.18    2.86
  11   5 -13   -3.77    2.91
  11  -5 -12   32.68    3.47
  11   5 -12   28.87    3.55
  11  -5 -11    6.22    2.88
  11   5 -11    8.63    2.82
  11  -5 -10   16.02    2.91
  11   5 -10   12.14    3.03
  11  -5  -9    1.71    2.53
  11   5  -9   -0.32    2.66
  11  -5  -8   28.96    2.91
  11   5  -8   30.99    3.21
  11  -5  -7   25.23    2.79
  11  -5  -7   32.03    2.89
  11   5  -7   34.11    3.33
 -11  -5   6   83.96    4.01
  11  -5  -6   76.51    3.38
  11  -5  -6   78.27    3.79
  11   5  -6   87.36    4.02
 -11  -5   5    3.87    2.79
  11  -5  -5    5.73    2.37
  11  -5  -5    6.04    2.65
  11   5  -5    8.22    2.77
 -11  -5   4   31.51    3.34
  11  -5  -4   29.26    3.05
  11   5  -4   33.78    2.97
 -11  -5   3    1.94    2.58
 -11   5   3   -0.45    1.94
  11  -5  -3    0.30    2.52
  11   5  -3    0.26    2.43
 -11  -5   2   13.04    3.04
 -11   5   2   16.68    2.26
  11  -5  -2   13.79    2.71
  11   5  -2   20.51    2.61
  11   5  -2   16.02    2.46
 -11  -5   1   78.37    3.94
 -11   5   1   98.66    3.35
  11  -5  -1   81.39    3.77
  11   5  -1  101.26    3.58
  11   5  -1  101.24    3.54
 -11  -5   0   48.01    3.61
 -11   5   0   52.87    2.89
  11  -5   0   47.10    3.39
  11   5   0   49.40    2.84
  11   5   0   50.40    2.87
 -11  -5  -1    6.91    2.33
 -11  -5  -1    4.42    3.06
 -11   5  -1    3.95    2.27
  11  -5   1    5.56    2.79
 -11  -5  -2  113.93    3.59
 -11  -5  -2  103.55    4.44
 -11   5  -2  115.79    3.85
  11  -5   2   99.76    4.07
 -11  -5  -3   -0.39    3.11
 -11   5  -3    7.78    2.60
  11  -5   3    4.81    2.92
 -11  -5  -4   11.39    3.21
 -11   5  -4   14.69    2.74
  11  -5   4   13.77    3.00
 -11  -5  -5   32.20    3.53
 -11   5  -5   34.25    3.13
  11  -5   5   27.08    3.03
 -11  -5  -6   10.26    3.02
 -11   5  -6   15.43    2.83
  11  -5   6   13.03    2.92
 -11  -5  -7   19.59    3.30
 -11   5  -7   20.39    2.86
  11  -5   7   19.04    3.11
 -11  -5  -8   48.83    3.72
 -11   5  -8   54.12    3.72
 -11  -5  -9    4.06    2.78
 -11   5  -9    3.12    2.71
 -11  -5 -10    5.98    2.97
 -11   5 -10    0.31    2.68
 -11  -5 -11    7.65    2.96
 -11   5 -11    6.26    2.92
 -11  -5 -12   -0.33    3.17
 -11   5 -12    3.62    2.98
 -11  -5 -13   12.31    3.58
 -11   5 -13   14.53    3.19
 -11  -5 -14    2.00    3.37
  11  -7 -14    2.70    3.45
  11  -7 -13    0.27    3.26
  11   7 -13   -2.20    3.05
  11  -7 -12   11.26    3.27
  11   7 -12   13.30    3.55
  11  -7 -11    4.10    2.94
  11  -7 -11    7.44    2.85
  11   7 -11   -0.93    2.70
  11  -7 -10    0.15    2.75
  11  -7 -10    4.53    2.58
  11   7 -10    1.18    2.67
  11  -7  -9    3.15    2.73
  11   7  -9   -2.63    2.63
  11  -7  -8    3.36    2.75
  11   7  -8    1.44    2.55
 -11  -7   7   -1.91    2.62
  11  -7  -7   -2.77    2.64
  11   7  -7   -0.66    2.60
 -11  -7   6   19.15    3.16
  11  -7  -6   22.38    3.12
  11   7  -6   23.25    3.00
 -11  -7   5    6.31    2.72
  11  -7  -5    7.78    2.76
  11   7  -5    1.10    2.48
 -11  -7   4    7.31    2.88
  11  -7  -4    2.59    2.44
  11   7  -4    7.07    2.60
 -11  -7   3   -0.07    2.65
  11  -7  -3    3.07    2.50
 -11  -7   2    1.74    2.71
  11  -7  -2    1.76    2.64
 -11  -7   1    1.96    2.81
  11  -7  -1    0.88    2.58
 -11  -7   0   18.85    3.28
  11  -7   0   17.32    3.09
 -11  -7  -1    8.67    2.99
  11  -7   1    9.37    2.94
 -11  -7  -2   20.90    3.32
  11  -7   2   22.35    3.27
 -11  -7  -3   18.52    3.37
  11  -7   3   15.28    3.19
 -11  -7  -4   -0.18    3.07
 -11   7  -4    3.74    2.39
  11  -7   4    1.18    2.78
 -11  -7  -5    2.70    3.00
 -11   7  -5    5.48    2.57
  11  -7   5    1.27    2.82
 -11  -7  -6    6.93    3.31
 -11   7  -6   -2.37    2.60
  11  -7   6    4.13    3.06
 -11  -7  -7    8.02    3.29
 -11   7  -7    7.25    2.91
  11  -7   7    5.88    3.25
 -11  -7  -8    2.65    3.31
 -11   7  -8   12.27    3.01
  11  -7   8    4.71    3.20
 -11  -7  -9    4.69    3.37
 -11   7  -9    1.98    3.03
 -11  -7 -10    1.26    3.45
 -11   7 -10    2.64    3.13
 -11  -7 -11   -1.30    3.51
 -11   7 -11    4.10    3.23
 -11  -7 -12    0.59    3.69
  11  -9  -9   -4.39    3.02
  11  -9  -8   -0.68    3.14
 -11  -9   7   -2.82    2.91
  11  -9  -7   -2.68    3.20
 -11  -9   6    1.89    3.06
  11  -9  -6    1.79    3.02
 -11  -9   5   -2.06    2.94
  11  -9  -5    0.54    3.03
 -11  -9   4    2.27    3.00
  11  -9  -4   -2.62    2.91
 -11  -9   3    4.06    2.96
  11  -9  -3   -1.31    2.83
 -11  -9   2   -1.37    3.02
  11  -9  -2   -0.07    3.04
 -11  -9   1   -7.81    2.70
  11  -9  -1    1.48    3.09
 -11  -9   0    5.47    3.08
  11  -9   0    4.66    3.25
 -11  -9  -1    8.04    3.28
  11  -9   1    3.11    3.17
 -11  -9  -2   -0.80    3.15
  11  -9   2    8.57    3.13
 -11  -9  -3    2.82    3.27
  11  -9   3    7.17    3.51
 -11  -9  -4   -2.15    3.12
  11  -9   4    3.12    3.54
 -11  -9  -5   -0.43    3.37
  11  -9   5   -1.30    3.39
 -11  -9  -6    2.42    3.57
  11  -9   6   -4.90    3.23
 -11  -9  -7   -0.97    3.40
  11  -9   7    0.44    3.53
  12   0 -19    4.65    3.47
  12   0 -18   -0.15    2.95
  12   0 -17   -5.17    2.79
  12   0 -17    1.00    2.96
  12   0 -16    0.38    2.76
  12   0 -16    4.37    2.77
  12   0 -15   -1.02    2.67
  12   0 -15   -0.32    2.70
  12   0 -14    7.06    2.80
  12   0 -13   -2.85    2.45
  12   0 -12   45.48    3.27
  12   0 -11   -0.20    2.66
  12   0 -10   67.31    3.60
  12   0  -9   -3.90    2.48
  12   0  -8   75.06    3.40
  12   0  -8   67.40    3.11
  12   0  -7    2.39    2.22
  12   0  -7   -2.68    2.11
 -12   0   6  129.92    3.91
 -12   0   5    0.98    2.28
 -12   0   4  314.70    5.22
 -12   0   3    1.38    1.76
  12   0  -3   -0.40    1.24
 -12   0   2  346.77    5.19
  12   0  -2  331.87    3.70
 -12   0   1    2.26    1.88
 -12   0   1    0.06    1.56
  12   0  -1   -0.13    1.37
 -12   0   0  205.82    4.16
 -12   0   0  193.71    3.29
  12   0   0  179.59    2.82
 -12   0  -1    2.45    1.80
 -12   0  -1   -0.93    1.60
  12   0   1    0.29    1.49
 -12   0  -2  374.18    5.64
 -12   0  -2  375.06    4.49
 -12   0  -3    0.99    2.16
 -12   0  -3   -2.64    1.75
 -12   0  -4  697.14    8.24
 -12   0  -4  539.03    5.73
 -12   0  -5    0.20    2.47
 -12   0  -5    0.14    1.95
 -12   0  -6  125.10    4.12
 -12   0  -6  102.86    3.12
 -12   0  -7   -0.10    2.52
 -12   0  -7   -1.50    2.31
 -12   0  -8   15.01    2.80
 -12   0  -8   18.44    2.60
 -12   0  -9    3.95    2.51
 -12   0 -10  171.32    5.02
 -12   0 -11    0.81    2.55
 -12   0 -12   83.56    4.12
 -12   0 -13   -1.19    2.64
 -12   0 -14   24.08    3.31
 -12   0 -15    1.96    2.92
 -12   0 -16   38.48    3.93
  12  -2 -18   -1.44    3.42
  12   2 -18    2.93    3.33
  12   2 -18    3.67    2.93
  12  -2 -17   -3.65    2.97
  12   2 -17    2.78    3.14
  12  -2 -16    1.02    2.85
  12   2 -16    2.06    2.95
  12  -2 -15    1.24    2.94
  12   2 -15   -3.15    2.70
  12  -2 -14    0.08    2.58
  12   2 -14   -0.26    2.73
  12  -2 -13    4.50    2.79
  12   2 -13    2.92    2.73
  12  -2 -12   19.90    2.87
  12   2 -12   16.52    3.05
  12  -2 -11    6.75    2.52
  12  -2 -11    4.46    2.71
  12   2 -11    3.05    2.85
  12  -2 -10  108.56    3.76
  12  -2 -10  100.11    4.10
  12   2 -10  106.15    4.38
  12  -2  -9    4.73    2.41
  12  -2  -9    0.31    2.54
  12  -2  -9    1.91    2.33
  12   2  -9    0.43    2.64
  12  -2  -8   40.98    2.71
  12  -2  -8   40.16    2.89
  12  -2  -8   42.64    2.72
  12   2  -8   44.78    3.34
 -12   2   7    0.48    2.27
  12  -2  -7   -3.22    2.29
  12   2  -7    1.05    2.59
  12   2  -7   -3.66    2.16
 -12   2   6   70.56    3.04
  12   2  -6   72.93    3.27
  12   2  -6   75.00    3.33
 -12   2   5   45.87    2.70
  12   2  -5   35.10    2.79
  12   2  -5   39.75    2.64
 -12  -2   4  426.15    6.38
 -12  -2   4  365.91    5.73
 -12   2   4  392.35    5.48
  12  -2  -4  381.95    5.39
 -12  -2   3    5.80    2.23
 -12  -2   3    3.07    2.15
 -12   2   3    1.34    1.89
  12  -2  -3    3.33    1.75
 -12  -2   2  168.83    4.08
 -12  -2   2  163.96    3.92
 -12   2   2  165.00    3.72
  12  -2  -2  146.93    3.39
 -12  -2   1    1.01    2.04
 -12  -2   1    3.83    1.97
 -12   2   1    2.21    1.88
  12  -2  -1    0.04    1.87
 -12  -2   0   79.84    3.04
 -12  -2   0   80.20    3.00
 -12   2   0   80.00    3.03
  12  -2   0   70.58    2.71
 -12  -2  -1   44.17    2.57
 -12  -2  -1   42.45    2.68
 -12   2  -1   44.95    2.79
  12  -2   1   37.00    2.39
 -12  -2  -2  335.88    5.33
 -12  -2  -2  299.44    5.02
  12  -2   2  287.16    4.83
 -12  -2  -3    1.45    2.13
 -12  -2  -3   -2.34    2.22
 -12   2  -3    0.92    2.39
  12  -2   3   -0.05    2.19
 -12  -2  -4  324.52    5.40
 -12  -2  -4  274.11    5.11
 -12   2  -4  309.87    5.74
  12  -2   4  254.93    4.95
 -12  -2  -5   19.24    2.45
 -12  -2  -5   16.73    2.72
 -12   2  -5   17.50    2.78
 -12  -2  -6  103.72    3.63
 -12  -2  -6   86.38    3.70
 -12   2  -6  101.49    3.93
 -12  -2  -7    1.14    2.42
 -12  -2  -7    4.78    2.76
 -12   2  -7    3.13    2.82
 -12  -2  -8  106.01    3.91
 -12  -2  -8   89.81    3.91
 -12   2  -8   96.47    4.15
 -12  -2  -9    1.57    2.30
 -12  -2  -9    5.03    2.67
 -12   2  -9    4.28    2.73
 -12  -2 -10  102.29    3.90
 -12  -2 -10   78.31    3.79
 -12   2 -10   98.55    4.35
 -12  -2 -11    2.69    2.39
 -12  -2 -11   -0.81    2.62
 -12   2 -11   -0.31    2.48
 -12  -2 -12   18.07    3.06
 -12   2 -12   23.14    3.22
 -12  -2 -13    3.02    2.80
 -12   2 -13    0.88    2.90
 -12   2 -14   32.14    3.60
 -12   2 -15    0.39    3.13
  12  -4 -17    1.47    3.57
  12  -4 -16   -2.40    3.08
  12   4 -16   -5.44    3.33
  12  -4 -15   -0.78    3.09
  12   4 -15    1.71    3.06
  12  -4 -14   -3.09    2.82
  12   4 -14    1.29    2.84
  12  -4 -13    8.50    3.04
  12   4 -13    8.25    3.09
  12  -4 -12    1.65    2.64
  12   4 -12    0.44    2.97
  12  -4 -11    9.48    2.77
  12   4 -11    9.98    2.97
  12  -4 -10    8.02    2.58
  12   4 -10    5.59    2.85
  12  -4  -9   -3.25    2.28
  12   4  -9    1.45    2.86
  12  -4  -8   85.48    3.65
  12   4  -8   94.31    4.21
  12  -4  -7   -1.56    2.39
  12   4  -7   -0.06    2.87
 -12   4   6   67.94    2.87
  12  -4  -6   64.76    3.06
  12  -4  -6   56.31    3.34
  12   4  -6   68.50    3.66
 -12  -4   5   49.54    3.42
 -12   4   5   52.70    2.64
  12  -4  -5   51.19    2.76
  12  -4  -5   53.54    3.18
  12   4  -5   64.18    3.49
  12   4  -5   55.85    3.36
 -12  -4   4   56.18    3.50
 -12   4   4   71.10    2.84
  12  -4  -4   55.31    2.64
  12  -4  -4   70.59    3.39
  12   4  -4   73.54    3.52
  12   4  -4   70.90    3.44
 -12  -4   3    1.24    2.59
 -12   4   3    2.72    2.05
  12  -4  -3    1.14    2.25
  12   4  -3    4.93    2.50
  12   4  -3    2.79    2.36
 -12  -4   2   67.47    3.45
 -12   4   2   68.62    2.98
  12  -4  -2   57.80    3.09
  12   4  -2   60.02    3.13
  12   4  -2   58.66    3.04
 -12  -4   1    1.15    2.45
 -12  -4   1   -0.79    2.49
 -12   4   1    1.43    2.14
  12  -4  -1    0.86    2.36
 -12  -4   0   77.63    3.33
 -12  -4   0   67.68    3.58
 -12   4   0   70.33    3.14
  12  -4   0   68.18    3.37
 -12  -4  -1   23.92    2.67
 -12  -4  -1   19.30    2.99
 -12   4  -1   22.96    2.65
  12  -4   1   20.39    2.64
 -12  -4  -2   57.00    3.07
 -12  -4  -2   51.12    3.48
 -12   4  -2   59.82    3.17
  12  -4   2   48.62    3.27
 -12  -4  -3    4.30    2.24
 -12  -4  -3    3.36    2.65
 -12   4  -3    4.80    2.45
  12  -4   3    5.20    2.72
 -12  -4  -4   43.57    2.72
 -12  -4  -4   37.16    3.33
 -12   4  -4   43.30    3.05
  12  -4   4   31.57    3.27
 -12  -4  -5   10.06    2.39
 -12  -4  -5   10.70    3.02
 -12   4  -5   12.85    2.80
  12  -4   5    6.22    2.97
 -12  -4  -6  102.85    4.35
 -12   4  -6  117.69    4.43
 -12  -4  -7   10.40    2.81
 -12   4  -7    5.27    2.73
  12  -4   7    2.62    2.65
 -12  -4  -8   53.59    3.68
 -12   4  -8   65.36    3.80
 -12  -4  -9    6.97    2.91
 -12   4  -9    6.23    2.81
 -12  -4 -10   22.00    3.28
 -12   4 -10   26.33    3.36
 -12  -4 -11    1.01    2.86
 -12   4 -11    3.74    2.89
 -12  -4 -12    9.28    3.11
 -12   4 -12   19.24    3.38
 -12  -4 -13   -1.39    2.87
 -12   4 -13    4.41    3.12
 -12  -4 -14    7.10    3.31
 -12   4 -14   12.12    3.40
 -12  -4 -15    0.89    3.27
  12  -6 -15   -4.71    3.30
  12  -6 -14    2.73    3.26
  12   6 -14   -0.78    3.20
  12  -6 -13    4.20    3.19
  12   6 -13   -2.05    3.15
  12  -6 -12   -2.15    2.88
  12   6 -12    5.62    2.84
  12  -6 -11   15.08    3.15
  12   6 -11   14.32    3.14
  12  -6 -10   -4.35    2.63
  12   6 -10   -1.44    2.83
  12  -6  -9    6.95    2.71
  12  -6  -9    4.19    2.59
  12   6  -9    6.17    2.92
  12  -6  -8   18.15    2.86
  12   6  -8   16.16    3.03
  12  -6  -7    0.84    2.30
  12   6  -7   -0.46    2.49
 -12  -6   6   13.92    2.83
  12  -6  -6   17.34    2.92
  12   6  -6   14.77    2.85
 -12  -6   5   13.37    2.82
  12  -6  -5   18.05    2.67
  12   6  -5   14.73    2.84
 -12  -6   4   -1.50    2.59
  12  -6  -4   -3.46    2.34
  12   6  -4    0.32    2.34
 -12  -6   3    2.10    2.61
  12  -6  -3    0.17    2.39
  12   6  -3    2.21    2.37
 -12  -6   2   15.38    2.96
  12  -6  -2   11.64    2.59
  12   6  -2   16.04    2.55
 -12  -6   1   -1.13    2.73
  12  -6  -1    0.63    2.54
  12   6  -1   -1.62    2.17
 -12   6   0   64.47    2.98
  12  -6   0   57.64    3.65
  12   6   0   57.23    3.00
  12   6   0   59.46    2.97
 -12  -6  -1   12.12    2.93
 -12   6  -1   17.43    2.41
  12  -6   1   13.60    2.84
 -12  -6  -2   14.96    3.11
 -12   6  -2   19.90    2.48
  12  -6   2   16.54    2.97
 -12  -6  -3    0.66    2.67
 -12   6  -3    1.09    2.14
  12  -6   3   -1.82    2.67
 -12  -6  -4    4.34    2.95
 -12   6  -4   -2.95    2.26
  12  -6   4    1.12    2.70
 -12  -6  -5   -2.02    2.88
 -12   6  -5    1.87    2.41
  12  -6   5    1.47    2.78
 -12  -6  -6   27.86    3.54
 -12   6  -6   26.65    3.05
  12  -6   6   27.47    3.35
 -12  -6  -7    0.25    2.93
 -12   6  -7    1.85    2.58
  12  -6   7   -0.80    2.59
 -12  -6  -8    8.63    3.14
 -12   6  -8   12.03    2.97
  12  -6   8   16.46    3.32
 -12  -6  -9    3.15    3.06
 -12   6  -9   -2.07    2.73
 -12  -6 -10    4.98    3.32
 -12   6 -10    3.62    2.94
 -12  -6 -11    3.36    3.45
 -12   6 -11    9.49    3.29
 -12  -6 -12    6.99    3.54
 -12  -6 -13    8.48    3.66
  12  -8 -12   -1.65    3.10
  12  -8 -11    4.11    3.05
  12   8 -11   -0.34    3.25
  12  -8 -10   -0.52    2.76
  12   8 -10    0.97    3.08
  12  -8  -9    4.00    2.98
  12   8  -9    4.17    2.97
  12  -8  -8    3.15    3.02
  12   8  -8    0.62    2.70
 -12  -8   7    2.80    2.88
  12  -8  -7    3.65    2.89
  12   8  -7    0.66    2.52
 -12  -8   6    5.69    2.94
  12  -8  -6    8.29    3.01
 -12  -8   5   -0.11    2.70
  12  -8  -5   -2.76    2.70
 -12  -8   4    0.22    2.84
  12  -8  -4    0.92    2.82
 -12  -8   3   -0.89    2.79
  12  -8  -3   -0.33    2.63
 -12  -8   2    1.02    2.92
  12  -8  -2   -1.72    2.62
 -12  -8   1    1.01    2.82
  12  -8  -1    7.88    3.05
 -12  -8   0    2.65    3.00
  12  -8   0    5.76    2.98
 -12  -8  -1    1.74    3.05
  12  -8   1   -1.95    2.80
 -12  -8  -2   -1.45    2.95
  12  -8   2   -1.90    2.83
 -12  -8  -3    0.92    3.14
  12  -8   3    0.17    2.96
 -12  -8  -4    1.03    3.14
  12  -8   4   -1.80    2.97
 -12  -8  -5    4.59    3.31
  12  -8   5   -1.60    3.06
 -12  -8  -6    5.51    3.50
  12  -8   6    8.47    3.41
 -12  -8  -7   -7.24    3.27
  12  -8   7   -3.78    3.33
 -12  -8  -8   -2.69    3.48
 -12   8  -8    5.80    3.02
  12  -8   8    2.15    3.36
 -12  -8  -9    1.69    3.62
 -12   8  -9    2.55    3.17
  13  -1 -19   -1.45    3.39
  13   1 -19   -0.56    3.37
  13   1 -19   -0.08    3.10
  13  -1 -18   -0.28    3.27
  13   1 -18    1.50    3.14
  13   1 -18    3.55    3.06
  13  -1 -17    2.10    3.24
  13   1 -17    0.91    3.17
  13   1 -17   -0.97    2.86
  13  -1 -16   15.41    3.21
  13   1 -16    4.66    2.81
  13  -1 -15    7.74    2.98
  13   1 -15   10.51    2.97
  13  -1 -14   22.52    3.02
  13  -1 -14   16.48    3.10
  13   1 -14   17.66    3.02
  13  -1 -13   11.32    2.64
  13  -1 -13   12.89    2.99
  13   1 -13    8.98    2.74
  13  -1 -12   -0.53    2.46
  13  -1 -12    4.26    2.69
  13   1 -12    0.20    2.64
  13  -1 -11   -2.30    2.47
  13   1 -11    0.64    2.65
  13  -1 -10    1.54    2.56
  13   1 -10   -1.40    2.78
  13  -1  -9    5.62    2.55
  13  -1  -9    6.86    2.42
  13   1  -9    0.77    2.46
  13  -1  -8   12.91    2.51
  13  -1  -8   18.27    2.60
  13   1  -8   18.07    2.88
  13   1  -8   19.57    2.70
 -13   1   7    7.61    2.55
  13   1  -7    7.65    2.63
  13   1  -7    6.18    2.33
 -13   1   6    0.10    2.47
  13   1  -6   -5.21    2.44
  13   1  -6   -1.47    2.10
 -13  -1   5    1.56    2.65
 -13   1   5    1.19    2.34
 -13  -1   4   82.86    3.34
 -13   1   4   84.98    3.20
  13  -1  -4   78.13    2.55
 -13  -1   3   -0.82    2.39
 -13   1   3    1.49    1.83
  13  -1  -3    4.21    1.58
 -13  -1   2    5.40    2.25
 -13  -1   2    7.57    2.03
 -13   1   2    5.78    2.12
  13  -1  -2    5.98    1.64
 -13  -1   1   57.76    2.88
 -13  -1   1   59.07    2.58
 -13   1   1   64.13    2.89
  13  -1  -1   54.83    2.24
 -13  -1   0    8.25    2.23
 -13  -1   0    9.36    1.91
 -13   1   0    9.40    2.18
  13  -1   0    7.85    1.84
 -13  -1  -1   29.83    2.54
 -13  -1  -1   28.59    2.24
 -13   1  -1   32.46    2.50
  13  -1   1   25.38    2.02
 -13  -1  -2  135.14    3.82
 -13  -1  -2  141.34    3.47
 -13   1  -2  147.20    3.98
 -13   1  -2  142.82    2.60
  13  -1   2  117.61    3.17
 -13  -1  -3    1.11    2.27
 -13  -1  -3    0.22    2.10
 -13   1  -3    5.26    2.49
 -13   1  -3    2.05    1.52
  13  -1   3    2.70    2.07
 -13  -1  -4  114.10    3.78
 -13  -1  -4  106.96    3.36
 -13  -1  -5    8.79    2.31
 -13  -1  -5    6.36    2.40
 -13   1  -5    5.18    2.74
 -13  -1  -6   51.10    3.19
 -13  -1  -6   46.18    2.96
 -13  -1  -7    1.38    2.60
 -13  -1  -7    0.55    2.51
 -13   1  -7    2.83    2.72
 -13  -1  -8   75.95    3.67
 -13  -1  -8   62.55    3.35
 -13   1  -8   78.76    3.92
 -13  -1  -9   16.57    2.64
 -13  -1  -9    8.71    2.48
 -13   1  -9    6.31    2.67
 -13  -1 -10   45.93    3.25
 -13   1 -10   50.85    3.46
 -13  -1 -11   -2.28    2.48
 -13   1 -11    3.08    2.70
 -13  -1 -12   16.27    2.83
 -13   1 -12   14.34    2.96
 -13  -1 -13    2.14    2.61
 -13   1 -13    0.98    2.76
 -13  -1 -14   31.55    3.45
 -13   1 -14   31.12    3.59
 -13   1 -15    6.25    3.22
 -13   1 -16   24.45    3.73
  13  -3 -18    2.77    3.55
  13  -3 -17   -1.02    3.44
  13   3 -17    0.28    3.37
  13  -3 -16    1.84    3.22
  13   3 -16    2.10    3.19
  13  -3 -15    2.80    3.14
  13   3 -15    2.52    2.93
  13  -3 -14   10.96    2.97
  13   3 -14    3.12    2.97
  13  -3 -13   16.29    3.09
  13   3 -13   15.79    3.05
  13  -3 -12    8.37    2.70
  13   3 -12    4.13    2.98
  13  -3 -11   14.16    2.70
  13   3 -11   12.73    3.07
  13  -3 -10   15.08    2.74
  13   3 -10   15.53    3.05
  13  -3  -9    2.03    2.50
  13   3  -9    0.79    2.87
  13  -3  -8   -0.98    2.18
  13  -3  -8    2.58    2.43
  13  -3  -8   -1.05    2.23
  13   3  -8    5.10    2.88
 -13   3   7   29.22    2.88
  13  -3  -7   24.40    2.64
  13   3  -7   27.11    3.15
 -13   3   6   -0.99    2.44
  13  -3  -6    3.55    2.22
  13   3  -6    3.53    2.41
  13   3  -6    2.92    2.52
 -13  -3   5   94.57    3.95
 -13   3   5  107.85    3.47
  13  -3  -5   91.03    3.14
  13  -3  -5   95.09    3.49
  13   3  -5   99.46    3.82
  13   3  -5   99.98    3.90
 -13  -3   4   15.81    2.57
 -13   3   4   19.23    2.33
  13  -3  -4   16.40    2.15
  13  -3  -4   14.34    2.41
  13   3  -4   14.25    2.72
  13   3  -4   14.45    2.57
 -13  -3   3    3.33    2.77
 -13  -3   3    4.06    2.53
 -13   3   3    4.88    2.19
  13  -3  -3    5.31    1.84
  13  -3  -3    6.84    2.23
 -13  -3   2    7.23    2.59
 -13  -3   2   10.43    2.51
 -13   3   2    8.27    2.30
  13  -3  -2    9.94    2.26
 -13  -3   1   15.78    2.66
 -13  -3   1   14.44    2.65
 -13   3   1   15.73    2.44
  13  -3  -1   18.69    2.51
 -13  -3   0   25.68    2.91
 -13  -3   0   25.18    2.84
 -13   3   0   27.97    2.68
  13  -3   0   22.94    2.59
 -13  -3  -1   96.82    3.43
 -13  -3  -1   86.72    3.61
 -13   3  -1   98.72    3.65
  13  -3   1   79.58    3.33
 -13  -3  -2   40.60    2.76
 -13  -3  -2   40.56    3.13
 -13   3  -2   39.26    3.01
  13  -3   2   34.64    2.81
 -13  -3  -3   19.13    2.49
 -13  -3  -3   14.22    2.86
 -13   3  -3   26.67    2.93
  13  -3   3   16.26    2.61
 -13  -3  -4   10.50    2.41
 -13  -3  -4    6.28    2.75
 -13   3  -4   10.39    2.70
  13  -3   4    7.74    2.63
 -13  -3  -5    9.05    2.50
 -13  -3  -5   11.67    2.94
 -13   3  -5    8.72    2.81
  13  -3   5   11.55    2.67
 -13  -3  -6   22.81    2.71
 -13  -3  -6   20.06    3.14
 -13   3  -6   28.09    3.18
  13  -3   6   24.96    3.02
 -13  -3  -7   16.31    2.40
 -13  -3  -7   13.00    2.83
 -13   3  -7   15.83    2.96
 -13  -3  -8   58.92    3.04
 -13  -3  -8   45.53    3.37
 -13   3  -8   50.07    3.57
 -13  -3  -9    1.82    2.72
 -13   3  -9   -0.96    2.39
 -13  -3 -10   39.52    3.39
 -13   3 -10   43.54    3.62
 -13  -3 -11   -3.05    2.77
 -13   3 -11    2.73    2.90
 -13  -3 -12    6.42    2.86
 -13   3 -12    8.07    3.16
 -13  -3 -13    4.53    2.91
 -13   3 -13    7.71    3.19
 -13  -3 -14   13.17    3.34
 -13   3 -14   13.89    3.48
  13  -5 -16   -2.96    3.31
  13  -5 -15    0.92    3.30
  13   5 -15   -0.49    3.53
  13  -5 -14   -1.23    3.04
  13   5 -14   -0.12    3.20
  13  -5 -13    9.88    3.23
  13   5 -13    9.96    3.08
  13  -5 -12   20.88    3.22
  13   5 -12   15.58    3.35
  13  -5 -11    6.73    2.86
  13   5 -11    8.80    3.12
  13  -5 -10    7.38    2.75
  13   5 -10   -0.15    2.88
  13  -5  -9    5.80    2.57
  13   5  -9    2.64    2.79
  13  -5  -8    6.96    2.43
  13  -5  -8    4.50    2.32
  13   5  -8    6.13    2.84
  13  -5  -7   58.09    3.46
  13   5  -7   66.75    3.76
 -13  -5   6    3.74    2.73
  13  -5  -6    4.22    2.31
  13   5  -6    4.37    2.73
 -13  -5   5   39.01    3.40
  13  -5  -5   40.11    3.16
  13   5  -5   38.38    3.13
 -13  -5   4   17.68    3.06
  13  -5  -4   13.72    2.75
  13   5  -4    9.77    2.67
 -13  -5   3    1.47    2.87
 -13   5   3    2.25    2.12
  13  -5  -3    6.59    2.59
  13   5  -3    5.55    2.53
  13   5  -3    6.57    2.52
 -13  -5   2   11.59    3.06
 -13   5   2    6.21    2.31
  13  -5  -2    8.69    2.69
  13   5  -2    9.98    2.59
  13   5  -2    8.96    2.59
 -13  -5   1   38.83    3.55
 -13   5   1   40.38    2.78
  13  -5  -1   35.95    3.28
  13   5  -1   34.22    2.84
  13   5  -1   37.28    2.91
 -13  -5   0    0.06    2.42
 -13  -5   0    1.40    2.74
 -13   5   0    6.33    2.37
  13  -5   0    0.54    2.76
 -13  -5  -1   80.95    3.58
 -13  -5  -1   91.05    4.30
 -13   5  -1   96.54    3.67
  13  -5   1   77.02    3.92
 -13  -5  -2    0.42    2.37
 -13  -5  -2    1.22    2.79
 -13   5  -2    2.49    2.36
  13  -5   2   -1.09    2.61
 -13  -5  -3    3.75    2.98
 -13   5  -3    4.52    2.44
  13  -5   3    5.45    2.62
 -13  -5  -4   11.74    3.01
 -13   5  -4   13.72    2.50
  13  -5   4   12.24    2.69
 -13  -5  -5    7.64    2.89
 -13   5  -5    6.20    2.38
  13  -5   5    8.07    2.83
 -13  -5  -6   16.18    3.13
 -13   5  -6   18.07    2.92
  13  -5   6   14.97    2.93
 -13  -5  -7   25.70    3.44
 -13   5  -7   22.90    3.09
  13  -5   7   23.01    3.34
 -13  -5  -8    2.40    2.76
 -13   5  -8    1.79    2.73
 -13  -5  -9    3.21    2.90
 -13   5  -9    2.01    2.71
 -13  -5 -10   11.34    3.15
 -13   5 -10   10.27    3.12
 -13  -5 -11   -1.14    2.99
 -13   5 -11   -1.52    2.75
 -13  -5 -12    9.68    3.31
 -13   5 -12   13.19    3.43
 -13  -5 -13   -0.61    3.26
 -13  -5 -14    4.77    3.53
  13  -7 -13    2.83    3.43
  13  -7 -12   14.55    3.19
  13   7 -12    3.88    3.14
  13  -7 -11    3.66    2.78
  13   7 -11    4.16    3.03
  13  -7 -10    5.26    2.85
  13   7 -10    0.73    2.83
  13  -7  -9    4.22    2.68
  13   7  -9    3.95    2.79
  13  -7  -8    2.00    2.72
  13   7  -8    1.86    2.83
 -13  -7   7    7.76    2.77
  13  -7  -7    3.06    2.59
  13   7  -7    2.47    2.80
 -13  -7   6    1.67    2.83
  13  -7  -6    5.21    2.77
  13   7  -6    2.23    2.74
 -13  -7   5   24.48    3.31
  13  -7  -5   26.08    3.16
  13   7  -5   27.89    3.16
 -13  -7   4   12.29    3.12
  13  -7  -4   13.77    2.93
  13   7  -4    8.29    2.68
 -13  -7   3   25.40    3.13
  13  -7  -3   22.03    3.19
 -13  -7   2    2.84    2.71
  13  -7  -2    1.07    2.69
 -13  -7   1    6.03    2.96
  13  -7  -1    4.44    2.74
 -13  -7   0   25.93    3.48
  13  -7   0   19.79    3.20
 -13  -7  -1    1.53    3.04
  13  -7   1    1.32    2.83
 -13  -7  -2    3.39    3.16
  13  -7   2    1.68    2.93
 -13  -7  -3   11.49    3.19
  13  -7   3   14.90    3.09
 -13  -7  -4   -3.87    3.01
 -13   7  -4    3.06    2.23
  13  -7   4   -1.71    2.79
 -13  -7  -5    8.24    3.23
 -13   7  -5    5.94    2.32
  13  -7   5    8.13    3.11
 -13  -7  -6    9.03    3.24
 -13   7  -6    9.46    2.71
  13  -7   6    6.58    3.11
 -13  -7  -7    1.15    3.18
 -13   7  -7    3.67    2.58
  13  -7   7   -2.12    2.85
 -13  -7  -8    0.89    3.35
 -13   7  -8   -1.70    2.70
  13  -7   8   -1.02    3.05
 -13  -7  -9   -4.42    3.30
 -13   7  -9    7.88    3.06
 -13  -7 -10   -5.56    3.40
 -13   7 -10   -2.47    3.17
 -13  -7 -11    0.66    3.71
  13  -9  -8   -1.16    3.27
 -13  -9   7    2.31    3.05
  13  -9  -7    6.64    3.12
 -13  -9   6    3.04    3.20
  13  -9  -6   -1.12    2.96
 -13  -9   5   -3.26    3.01
  13  -9  -5   -0.71    3.02
 -13  -9   4    4.51    3.18
  13  -9  -4    4.66    3.09
 -13  -9   3    9.76    3.38
  13  -9  -3   12.32    3.45
 -13  -9   2    2.57    3.15
  13  -9  -2    1.00    3.18
 -13  -9   1    4.14    3.24
  13  -9  -1   -1.36    3.05
 -13  -9   0    1.88    3.33
  13  -9   0    2.66    3.36
 -13  -9  -1    0.61    3.29
  13  -9   1    1.02    3.17
 -13  -9  -2    4.28    3.45
  13  -9   2   -1.69    3.10
 -13  -9  -3    8.84    3.59
  13  -9   3    3.99    3.27
 -13  -9  -4    2.74    3.40
  13  -9   4    3.14    3.38
 -13  -9  -5    7.63    3.64
  13  -9   5    8.31    3.67
  14   0 -18   -0.29    3.19
  14   0 -17   -4.53    2.80
  14   0 -17   -3.77    2.96
  14   0 -16   58.47    3.88
  14   0 -16   65.39    4.28
  14   0 -15   -1.39    2.77
  14   0 -15    4.72    2.92
  14   0 -14   13.20    2.90
  14   0 -13   -0.44    2.50
  14   0 -12    3.72    2.54
  14   0 -11   -0.25    2.44
  14   0 -10  144.72    4.56
  14   0  -9   -0.31    2.41
  14   0  -9    3.00    2.48
  14   0  -8  185.65    4.79
  14   0  -8  191.89    4.75
  14   0  -7   -5.63    2.30
  14   0  -7   -1.98    2.38
 -14   0   6   65.99    3.54
 -14   0   5   -1.92    2.57
 -14   0   4   99.60    3.72
  14   0  -4   98.74    2.49
 -14   0   3   -1.78    2.09
  14   0  -3    1.66    1.48
 -14   0   2  218.63    4.66
  14   0  -2  198.78    3.10
 -14   0   1    1.03    2.04
  14   0  -1   -0.30    1.53
 -14   0   0   23.17    2.47
 -14   0   0   19.24    1.99
  14   0   0   17.73    1.78
 -14   0  -1   -1.11    2.02
 -14   0  -1   -0.48    1.76
  14   0   1   -0.48    1.69
 -14   0  -2   -0.29    2.33
 -14   0  -2    0.42    1.89
 -14   0  -3    2.46    2.32
 -14   0  -3    0.71    1.90
 -14   0  -4   30.35    2.97
 -14   0  -4   30.75    2.32
 -14   0  -5   -2.70    2.62
 -14   0  -5   -1.03    1.97
 -14   0  -6    1.74    2.68
 -14   0  -7   -2.20    2.45
 -14   0  -8    2.78    2.50
 -14   0  -9    2.06    2.40
 -14   0 -10    2.71    2.41
 -14   0 -11    3.35    2.57
 -14   0 -12   -0.22    2.64
 -14   0 -13   -1.54    2.71
 -14   0 -14   11.25    3.05
 -14   0 -15   -0.32    2.98
 -14   0 -16    4.82    3.25
  14  -2 -18    9.40    3.58
  14   2 -18    2.46    3.44
  14  -2 -17   -1.88    3.21
  14   2 -17   -1.48    3.18
  14  -2 -16   20.94    3.41
  14   2 -16   18.81    3.44
  14  -2 -15    4.56    3.09
  14   2 -15    4.97    2.98
  14  -2 -14   21.75    3.29
  14   2 -14   16.85    3.25
  14  -2 -13    4.07    2.79
  14   2 -13    1.15    2.73
  14  -2 -12   30.92    3.26
  14   2 -12   27.73    3.34
  14  -2 -11    2.07    2.43
  14  -2 -11   -0.73    2.39
  14   2 -11    2.26    2.72
  14  -2 -10   67.45    3.36
  14  -2 -10   64.22    3.53
  14  -2 -10   63.49    3.28
  14   2 -10   62.20    3.70
  14  -2  -9    8.59    2.61
  14  -2  -9    6.69    2.63
  14  -2  -9    9.66    2.55
  14   2  -9   10.76    2.77
  14  -2  -8  128.10    3.98
  14  -2  -8  125.95    3.95
  14   2  -8  116.43    4.41
  14   2  -8  108.82    4.07
 -14   2   7   41.90    3.14
  14   2  -7   38.68    3.33
  14   2  -7   37.12    3.18
 -14   2   6   64.01    3.36
  14   2  -6   59.68    3.42
  14   2  -6   57.39    3.21
 -14  -2   5    4.55    2.85
 -14   2   5    2.80    2.59
  14  -2  -5    0.66    1.94
 -14  -2   4   36.79    3.20
 -14   2   4   32.15    2.69
  14  -2  -4   29.83    2.41
 -14  -2   3    2.32    2.75
 -14  -2   3    3.50    2.36
 -14   2   3    2.87    2.26
  14  -2  -3    4.73    2.04
 -14  -2   2  205.25    4.78
 -14  -2   2  188.76    4.42
 -14   2   2  195.76    4.40
  14  -2  -2  182.43    3.93
 -14  -2   1  104.48    3.74
 -14  -2   1   98.41    3.51
 -14   2   1  107.76    3.62
  14  -2  -1   91.13    3.12
 -14  -2   0   32.92    2.78
 -14  -2   0   27.91    2.62
 -14   2   0   36.68    2.85
  14  -2   0   29.54    2.52
 -14  -2  -1    4.06    2.34
 -14  -2  -1    3.25    2.44
 -14   2  -1    3.91    2.25
  14  -2   1    3.91    2.18
 -14  -2  -2    8.65    2.43
 -14  -2  -2    4.38    2.50
 -14   2  -2    6.35    2.64
  14  -2   2    1.21    2.24
 -14  -2  -3    6.19    2.50
 -14  -2  -3    3.10    2.46
 -14   2  -3    4.64    2.64
  14  -2   3    7.24    2.40
 -14  -2  -4   18.92    2.72
 -14  -2  -4   19.09    2.77
 -14   2  -4   19.13    2.80
  14  -2   4   17.94    2.66
 -14  -2  -5   30.91    2.91
 -14  -2  -5   28.79    3.02
 -14   2  -5   29.25    3.03
 -14  -2  -6   -3.10    2.27
 -14  -2  -6   -1.02    2.67
 -14   2  -6   -0.72    2.72
 -14  -2  -7   28.75    2.84
 -14  -2  -7   19.11    2.83
 -14   2  -7   20.36    2.99
 -14  -2  -8    1.36    2.32
 -14  -2  -8    0.30    2.50
 -14   2  -8    3.67    2.61
 -14  -2  -9   -0.32    2.30
 -14  -2  -9   -3.11    2.38
 -14   2  -9   -0.73    2.58
 -14  -2 -10    0.94    2.44
 -14  -2 -10    1.36    2.52
 -14   2 -10    1.02    2.65
 -14  -2 -11    4.16    2.51
 -14  -2 -11    4.72    2.71
 -14   2 -11    2.92    2.89
 -14   2 -12    2.14    2.85
 -14   2 -13   15.79    3.40
 -14   2 -14    2.71    3.16
  14  -4 -17   -0.95    3.47
  14  -4 -16    0.67    3.45
  14   4 -16    1.06    3.32
  14  -4 -15   -0.26    3.08
  14   4 -15    1.47    3.27
  14  -4 -14   10.85    3.11
  14   4 -14    8.95    3.35
  14  -4 -13   12.94    3.02
  14   4 -13   15.13    3.34
  14  -4 -12   17.03    3.07
  14   4 -12   22.34    3.47
  14  -4 -11   -0.01    2.62
  14   4 -11    1.63    2.97
  14  -4 -10   17.76    2.75
  14   4 -10   13.17    3.20
  14  -4  -9    2.66    2.37
  14   4  -9   -2.51    2.42
  14  -4  -8   74.27    3.44
  14   4  -8   78.02    3.98
  14  -4  -7   55.27    3.12
  14  -4  -7   54.38    3.30
  14   4  -7   61.55    3.61
 -14   4   6   99.39    3.60
  14  -4  -6   80.56    3.34
  14  -4  -6   76.71    3.58
  14   4  -6   87.75    3.94
  14   4  -6   76.27    3.81
 -14  -4   5   16.29    3.17
 -14   4   5   22.19    2.41
  14  -4  -5   18.15    2.73
  14   4  -5   20.90    2.90
  14   4  -5   21.76    2.97
 -14  -4   4   12.13    2.80
 -14   4   4    9.15    2.34
  14  -4  -4   11.95    2.67
  14   4  -4   10.48    2.77
  14   4  -4   14.41    2.80
 -14  -4   3    1.77    2.84
 -14   4   3   -1.81    2.14
  14  -4  -3   -0.60    2.45
  14   4  -3   -0.75    2.47
  14   4  -3    3.43    2.51
 -14  -4   2   14.26    2.99
 -14  -4   2   16.33    3.04
 -14   4   2   14.16    2.44
  14  -4  -2   14.38    2.74
 -14  -4   1   76.64    3.67
 -14  -4   1   73.54    3.73
 -14   4   1   76.65    3.34
  14  -4  -1   71.66    3.45
 -14  -4   0   20.71    2.92
 -14  -4   0   17.31    3.14
 -14   4   0   21.03    2.68
  14  -4   0   22.00    2.87
 -14  -4  -1   32.65    3.08
 -14  -4  -1   24.15    3.03
 -14   4  -1   21.39    2.79
  14  -4   1   25.53    2.99
 -14  -4  -2   15.96    2.59
 -14  -4  -2   13.94    2.88
 -14   4  -2   11.43    2.54
  14  -4   2   13.53    2.90
 -14  -4  -3   16.72    2.49
 -14  -4  -3   16.81    3.10
 -14   4  -3   15.03    2.66
  14  -4   3   13.31    2.86
 -14  -4  -4    0.58    2.21
 -14  -4  -4   -4.98    2.73
 -14   4  -4    1.23    2.44
  14  -4   4    6.48    2.74
 -14  -4  -5   29.18    2.57
 -14  -4  -5   26.39    3.07
 -14   4  -5   26.18    2.81
  14  -4   5   27.95    3.03
 -14  -4  -6    4.54    2.72
 -14   4  -6    3.41    2.34
  14  -4   6    1.50    2.58
 -14  -4  -7   28.41    3.18
 -14   4  -7   32.70    3.10
 -14  -4  -8   -2.82    2.67
 -14   4  -8   -2.85    2.47
 -14  -4  -9    5.18    2.83
 -14   4  -9   12.07    2.92
 -14  -4 -10    1.94    2.82
 -14   4 -10   -0.34    2.63
 -14  -4 -11    5.35    2.98
 -14   4 -11    4.72    2.87
 -14  -4 -12   -0.53    2.98
 -14   4 -12    2.62    2.95
 -14  -4 -13    8.29    3.34
 -14   4 -13   11.58    3.18
 -14  -4 -14    2.44    3.40
  14  -6 -15    4.77    3.51
  14  -6 -14    3.58    3.36
  14  -6 -13    3.19    3.34
  14   6 -13    4.85    3.10
  14  -6 -12   14.90    3.36
  14   6 -12    9.25    2.97
  14  -6 -11    0.00    2.82
  14   6 -11   -0.55    2.76
  14  -6 -10    8.85    2.73
  14   6 -10    2.44    2.84
  14  -6  -9   -1.34    2.47
  14   6  -9    1.14    2.92
  14  -6  -8    0.60    2.59
  14   6  -8    0.83    2.77
  14  -6  -7   24.46    3.09
  14   6  -7   29.39    3.37
 -14  -6   6   39.17    3.52
  14  -6  -6   44.47    3.48
  14   6  -6   37.59    3.42
 -14  -6   5   19.56    3.09
  14  -6  -5   25.23    3.01
  14   6  -5   26.02    3.11
 -14  -6   4   64.82    3.86
  14  -6  -4   66.91    3.78
  14   6  -4   69.91    3.65
 -14  -6   3    3.17    2.75
  14  -6  -3    0.24    2.55
  14   6  -3    4.11    2.40
 -14  -6   2    1.46    2.77
  14  -6  -2   -1.02    2.51
  14   6  -2    1.00    2.34
  14   6  -2   -5.73    2.23
 -14  -6   1   30.15    3.41
  14  -6  -1   27.90    2.99
  14   6  -1   30.95    2.86
  14   6  -1   30.01    2.78
 -14  -6   0   -2.95    2.79
 -14   6   0    0.84    2.10
  14  -6   0    0.64    2.52
  14   6   0   -0.27    2.27
  14   6   0    0.41    2.20
 -14  -6  -1   23.23    3.32
 -14   6  -1   18.35    2.53
  14  -6   1   17.94    2.99
 -14  -6  -2    5.41    3.00
 -14   6  -2    8.10    2.41
  14  -6   2    7.01    2.86
 -14  -6  -3    9.73    2.99
 -14   6  -3    1.91    2.22
  14  -6   3    4.63    2.92
 -14  -6  -4   -1.07    2.96
 -14   6  -4    3.26    2.14
  14  -6   4   -1.94    2.66
 -14  -6  -5   23.44    3.27
 -14   6  -5   28.60    2.89
  14  -6   5   21.08    3.32
 -14  -6  -6    1.27    2.91
 -14   6  -6    1.57    2.39
  14  -6   6   -0.41    2.90
 -14  -6  -7   14.72    3.34
 -14   6  -7   12.30    2.83
  14  -6   7    9.55    3.09
 -14  -6  -8    3.99    3.17
 -14   6  -8    6.31    2.80
  14  -6   8    9.34    3.16
 -14  -6  -9    7.03    3.14
 -14   6  -9    9.89    3.03
 -14  -6 -10    2.56    3.29
 -14   6 -10    4.96    2.97
 -14  -6 -11    7.69    3.55
 -14  -6 -12   -4.02    3.36
  14  -8 -11    3.67    3.23
  14  -8 -10   -0.42    2.94
  14   8 -10   -0.35    2.98
  14  -8  -9    4.56    3.14
  14   8  -9   -2.42    2.89
  14  -8  -8    1.37    3.02
  14   8  -8   -1.99    2.73
 -14  -8   7    2.99    2.91
  14  -8  -7    0.02    2.96
 -14  -8   6   10.97    3.21
  14  -8  -6   11.57    3.17
 -14  -8   5   10.05    3.06
  14  -8  -5    2.42    2.95
 -14  -8   4    3.93    2.95
  14  -8  -4   -0.39    2.81
 -14  -8   3   12.35    3.13
  14  -8  -3    8.18    3.06
 -14  -8   2   -2.23    2.92
  14  -8  -2   -6.41    2.82
 -14  -8   1    5.31    3.05
  14  -8  -1    2.18    3.01
 -14  -8   0    5.83    3.23
  14  -8   0    1.74    2.91
 -14  -8  -1    6.83    3.18
  14  -8   1    8.68    3.15
 -14  -8  -2    6.67    3.27
  14  -8   2    3.67    3.05
 -14  -8  -3    2.77    3.29
  14  -8   3    3.45    3.20
 -14  -8  -4    3.25    3.49
  14  -8   4    2.17    3.17
 -14  -8  -5    3.79    3.49
  14  -8   5    3.64    3.30
 -14  -8  -6    4.82    3.72
  14  -8   6   -2.81    3.24
 -14  -8  -7   10.29    3.96
  14  -8   7    8.83    3.58
 -14  -8  -8    4.20    3.70
 -14   8  -8    2.20    2.86
  14  -8   8    2.48    3.59
  15  -1 -18    3.52    3.44
  15   1 -18    6.18    3.59
  15   1 -18    6.33    3.39
  15  -1 -17    4.83    3.30
  15   1 -17   -2.59    3.03
  15  -1 -16   29.43    3.62
  15   1 -16   33.69    3.64
  15  -1 -15    6.54    2.97
  15   1 -15   -2.79    2.82
  15  -1 -14    5.34    2.67
  15  -1 -14    7.47    2.92
  15   1 -14    8.00    2.75
  15  -1 -13    1.96    2.48
  15  -1 -13    0.75    2.65
  15   1 -13   -0.93    2.59
  15  -1 -12   36.46    3.18
  15   1 -12   39.90    3.36
  15  -1 -11   -2.67    2.42
  15   1 -11    4.95    2.55
  15  -1 -10  119.46    4.19
  15  -1 -10  121.07    4.11
  15   1 -10  123.23    4.49
  15  -1  -9   -1.13    2.51
  15  -1  -9    7.77    2.47
  15   1  -9    3.06    2.79
  15   1  -9    3.04    2.59
  15  -1  -8   94.58    3.78
  15  -1  -8   89.78    3.67
  15   1  -8   86.52    3.95
  15   1  -8   84.05    3.74
 -15   1   7    5.19    2.70
  15   1  -7    1.21    2.55
  15   1  -7    5.64    2.61
 -15  -1   6  105.41    4.20
 -15   1   6  102.18    3.95
 -15  -1   5    1.17    2.88
 -15   1   5    1.52    2.75
  15  -1  -5    2.45    1.93
 -15  -1   4  272.93    5.58
 -15   1   4  283.80    5.41
  15  -1  -4  275.25    4.39
 -15  -1   3   20.62    2.97
 -15   1   3   20.65    2.70
  15  -1  -3   20.18    2.11
 -15  -1   2  353.59    6.07
 -15  -1   2  324.27    5.35
 -15   1   2  345.98    5.91
  15  -1  -2  306.00    4.51
 -15  -1   1   -0.41    2.40
 -15  -1   1   -0.46    2.10
 -15   1   1   -0.65    2.18
  15  -1  -1   -0.20    1.88
 -15  -1   0  111.58    3.85
 -15  -1   0  106.27    3.39
 -15   1   0  102.96    3.66
  15  -1   0   91.25    2.89
 -15  -1  -1   -0.68    2.15
 -15  -1  -1   -1.46    2.22
 -15   1  -1    1.67    2.32
  15  -1   1   -1.29    1.95
 -15  -1  -2  259.08    5.40
 -15  -1  -2  268.84    4.80
 -15   1  -2  254.32    5.39
  15  -1   2  213.00    4.21
 -15  -1  -3   18.23    2.81
 -15  -1  -3   19.47    2.49
 -15   1  -3   21.34    2.94
  15  -1   3   18.31    2.45
 -15  -1  -4  173.28    4.59
 -15  -1  -4  155.48    3.95
 -15   1  -4  183.38    5.10
 -15  -1  -5    0.23    2.57
 -15  -1  -5   -0.01    2.42
 -15   1  -5   -1.99    2.70
 -15  -1  -6   21.99    2.97
 -15  -1  -6   21.90    2.65
 -15   1  -6   24.87    3.10
 -15  -1  -7    3.55    2.48
 -15  -1  -7    1.88    2.29
 -15   1  -7    2.43    2.63
 -15  -1  -8   56.86    3.49
 -15   1  -8   53.48    3.50
 -15  -1  -9    2.64    2.44
 -15   1  -9    2.19    2.54
 -15  -1 -10   42.40    3.35
 -15   1 -10   43.14    3.54
 -15  -1 -11    3.58    2.56
 -15   1 -11    0.56    2.60
 -15  -1 -12   10.64    2.83
 -15   1 -12    7.60    2.76
 -15  -1 -13   -3.14    2.65
 -15   1 -13   -0.54    2.77
 -15   1 -14    2.34    3.03
 -15   1 -15    2.67    3.20
  15  -3 -17    1.33    3.52
  15  -3 -16    0.23    3.32
  15   3 -16   14.66    3.55
  15  -3 -15    0.85    2.92
  15   3 -15    0.46    3.05
  15  -3 -14    7.46    3.01
  15   3 -14    2.60    2.80
  15  -3 -13    0.90    2.75
  15   3 -13    1.62    3.04
  15  -3 -12   22.55    2.92
  15   3 -12   22.68    3.27
  15  -3 -11   18.53    2.87
  15   3 -11   22.59    3.26
  15  -3 -10   31.84    3.05
  15   3 -10   40.13    3.49
  15  -3  -9   12.86    2.56
  15   3  -9   12.83    2.70
 -15   3   8   70.95    3.35
  15  -3  -8   55.70    3.22
  15   3  -8   58.06    3.50
 -15   3   7   45.56    3.15
  15  -3  -7   47.08    3.00
  15  -3  -7   41.53    2.95
  15   3  -7   49.36    3.53
  15   3  -7   44.05    3.32
 -15   3   6   56.64    3.21
  15  -3  -6   52.46    2.94
  15  -3  -6   57.22    3.14
  15   3  -6   61.49    3.73
  15   3  -6   53.39    3.50
 -15   3   5   13.10    2.54
  15  -3  -5    7.09    2.19
  15  -3  -5    7.09    2.38
  15   3  -5   10.47    2.84
  15   3  -5    9.47    2.84
 -15  -3   4  135.95    4.55
 -15  -3   4  126.16    4.33
 -15   3   4  133.26    3.97
  15  -3  -4  123.73    3.91
 -15  -3   3   -0.79    2.77
 -15  -3   3   -3.27    2.59
 -15   3   3   -1.84    2.29
  15  -3  -3   -2.38    2.21
 -15  -3   2  195.32    5.02
 -15  -3   2  166.10    4.64
 -15   3   2  183.92    4.51
  15  -3  -2  174.81    4.36
 -15  -3   1   28.35    3.13
 -15  -3   1   30.60    3.00
 -15   3   1   33.88    2.84
  15  -3  -1   24.43    2.69
 -15  -3   0  101.96    3.93
 -15  -3   0  104.93    3.99
 -15   3   0   99.87    3.73
  15  -3   0  102.15    3.67
 -15  -3  -1    0.43    2.40
 -15  -3  -1    2.16    2.64
 -15   3  -1   -0.22    2.46
  15  -3   1    1.41    2.37
 -15  -3  -2  102.34    3.79
 -15  -3  -2   97.04    3.98
 -15   3  -2  107.79    4.07
  15  -3   2   84.68    3.60
 -15  -3  -3   -0.86    2.40
 -15  -3  -3   -0.49    2.67
 -15   3  -3    0.72    2.64
  15  -3   3    0.15    2.46
 -15  -3  -4   62.17    3.29
 -15  -3  -4   49.44    3.46
 -15   3  -4   56.81    3.56
  15  -3   4   47.90    3.30
 -15  -3  -5   18.22    2.59
 -15  -3  -5   13.61    2.84
 -15   3  -5   14.16    2.82
  15  -3   5   14.09    2.75
 -15  -3  -6   49.45    3.09
 -15  -3  -6   36.05    3.14
 -15   3  -6   41.91    3.26
 -15  -3  -7   12.50    2.52
 -15  -3  -7    9.04    2.72
 -15   3  -7   10.12    2.68
 -15  -3  -8   27.33    2.81
 -15  -3  -8   25.91    3.11
 -15   3  -8   24.07    3.02
 -15  -3  -9    4.38    2.64
 -15   3  -9    0.19    2.58
 -15  -3 -10   12.11    2.93
 -15   3 -10   13.94    3.02
 -15  -3 -11    9.14    2.91
 -15   3 -11   16.68    3.13
 -15  -3 -12    7.97    2.93
 -15   3 -12    1.14    3.00
 -15   3 -13    3.77    3.16
  15  -5 -16    0.19    3.57
  15  -5 -15    3.06    3.45
  15  -5 -14    8.70    3.43
  15   5 -14   11.77    3.44
  15  -5 -13   -1.81    2.94
  15   5 -13    0.48    3.20
  15  -5 -12    5.41    2.86
  15   5 -12    8.66    3.28
  15  -5 -11   -1.87    2.60
  15   5 -11   -5.14    2.89
  15  -5 -10   -0.39    2.52
  15   5 -10    1.40    2.93
  15  -5  -9    1.51    2.49
  15   5  -9   -1.75    2.65
  15  -5  -8   28.10    3.00
  15   5  -8   27.39    3.33
  15  -5  -7    6.22    2.49
  15   5  -7    7.34    2.83
 -15  -5   6   52.75    3.69
  15  -5  -6   49.72    3.25
  15   5  -6   50.30    3.41
 -15  -5   5    3.32    2.48
  15  -5  -5   -3.18    2.24
  15   5  -5    3.44    2.38
 -15  -5   4   25.13    3.21
  15  -5  -4   24.04    2.88
  15   5  -4   28.90    2.85
  15   5  -4   27.15    2.88
 -15  -5   3    3.42    2.76
 -15   5   3    2.21    2.04
  15  -5  -3    3.97    2.46
  15   5  -3   -1.54    2.21
  15   5  -3    0.56    2.31
 -15  -5   2   50.07    3.57
 -15   5   2   50.81    2.89
  15  -5  -2   43.20    3.20
  15   5  -2   55.01    3.18
  15   5  -2   53.88    3.26
 -15  -5   1   11.28    2.91
 -15   5   1   10.31    2.34
  15  -5  -1    9.52    2.63
  15   5  -1   10.93    2.36
  15   5  -1   13.41    2.44
 -15  -5   0   64.79    3.52
 -15  -5   0   60.65    3.77
 -15   5   0   63.07    3.21
  15  -5   0   54.28    3.39
 -15  -5  -1   -0.48    2.39
 -15  -5  -1   -0.23    2.68
 -15   5  -1   -1.77    2.14
  15  -5   1   -2.15    2.36
 -15  -5  -2   30.82    2.98
 -15  -5  -2   23.88    3.14
 -15   5  -2   33.24    2.87
  15  -5   2   19.39    2.86
 -15  -5  -3   10.95    2.92
 -15   5  -3   13.54    2.47
  15  -5   3   13.70    2.66
 -15  -5  -4   10.32    2.79
 -15   5  -4    8.98    2.45
  15  -5   4    8.45    2.85
 -15  -5  -5   22.86    3.17
 -15   5  -5   25.07    2.89
  15  -5   5   21.88    3.18
 -15  -5  -6   13.15    2.95
 -15   5  -6   12.90    2.70
  15  -5   6   15.31    2.92
 -15  -5  -7    7.09    3.00
 -15   5  -7    2.67    2.42
  15  -5   7    3.40    2.79
 -15  -5  -8    4.21    2.89
 -15   5  -8    6.39    2.60
 -15  -5  -9    7.56    3.08
 -15   5  -9    0.46    2.59
 -15  -5 -10    1.83    3.18
 -15   5 -10    7.27    2.97
 -15  -5 -11   14.79    3.43
 -15   5 -11    9.30    3.34
 -15  -5 -12    5.23    3.42
  15  -7 -12    3.15    3.03
  15  -7 -11   -1.01    2.85
  15   7 -11   -0.46    2.86
  15  -7 -10   -0.07    2.73
  15   7 -10   -5.02    3.03
  15  -7  -9    0.93    2.80
  15   7  -9   -1.55    2.92
  15  -7  -8   -1.33    2.63
  15   7  -8   -1.74    2.82
  15  -7  -7    2.69    2.56
  15   7  -7   -0.93    2.76
 -15  -7   6   11.16    3.16
  15  -7  -6   13.06    3.11
  15   7  -6   19.26    3.16
 -15  -7   5    0.46    2.80
  15  -7  -5   -0.34    2.65
  15   7  -5   -2.43    2.71
 -15  -7   4    9.45    2.96
  15  -7  -4    5.18    2.73
  15   7  -4    1.18    2.72
 -15  -7   3    4.84    2.96
  15  -7  -3    2.84    2.76
 -15  -7   2    6.41    3.03
  15  -7  -2    9.38    2.77
 -15  -7   1    8.76    3.13
  15  -7  -1   10.56    2.94
 -15  -7   0   34.48    3.59
  15  -7   0   32.79    3.41
 -15  -7  -1    9.09    3.00
  15  -7   1    1.72    2.87
 -15  -7  -2   -1.01    2.94
  15  -7   2   -2.94    2.68
 -15  -7  -3    3.19    3.08
  15  -7   3    2.99    3.02
 -15  -7  -4    2.12    3.03
 -15   7  -4    1.05    2.30
  15  -7   4    0.64    3.01
 -15  -7  -5    1.65    2.96
 -15   7  -5    0.33    2.33
  15  -7   5   -3.88    2.94
 -15  -7  -6   10.63    3.24
 -15   7  -6   12.61    2.69
  15  -7   6   15.15    3.47
 -15  -7  -7    3.48    3.29
 -15   7  -7    3.09    2.62
  15  -7   7    1.50    3.22
 -15  -7  -8    6.20    3.49
 -15   7  -8    5.22    2.83
  15  -7   8    3.66    3.22
 -15  -7  -9    2.81    3.59
 -15   7  -9    3.46    2.95
 -15  -9   6    3.35    3.26
  15  -9  -6    3.42    3.15
 -15  -9   5    2.69    3.37
  15  -9  -5    3.23    3.32
 -15  -9   4    2.21    3.27
  15  -9  -4    1.84    3.43
 -15  -9   3   -0.97    3.25
  15  -9  -3   -1.64    3.11
 -15  -9   2    2.57    3.34
  15  -9  -2    2.38    3.37
 -15  -9   1    1.90    3.36
  15  -9  -1    0.76    3.37
 -15  -9   0    5.01    3.45
  15  -9   0   -5.03    3.20
 -15  -9  -1    5.66    3.59
  15  -9   1    5.50    3.46
 -15  -9  -2    2.65    3.32
  15  -9   2    4.10    3.45
 -15  -9  -3    1.41    3.73
  15  -9   3    0.47    3.40
  16   0 -18    8.24    3.63
  16   0 -17   -1.27    3.00
  16   0 -17    2.14    3.09
  16   0 -16    0.69    3.00
  16   0 -16    1.31    3.08
  16   0 -15   -2.53    2.82
  16   0 -14    5.29    2.77
  16   0 -13   -1.97    2.57
  16   0 -12   24.27    3.14
  16   0 -11   -0.96    2.51
  16   0 -10   30.86    3.15
  16   0 -10   32.58    3.05
  16   0  -9    1.73    2.57
  16   0  -9    0.15    2.34
  16   0  -8    8.46    2.79
  16   0  -8    8.37    2.73
 -16   0   7    1.25    2.87
 -16   0   6   71.29    3.83
 -16   0   5    1.49    2.96
 -16   0   4  217.31    5.12
 -16   0   3   -0.84    2.50
 -16   0   2   59.46    3.21
 -16   0   1   -0.71    2.30
 -16   0   0   90.88    3.78
 -16   0   0   89.13    3.00
 -16   0  -1   -2.68    2.60
 -16   0  -1   -0.14    2.04
 -16   0  -2  338.27    6.29
 -16   0  -2  306.71    4.65
 -16   0  -3    1.80    2.63
 -16   0  -3   -1.94    1.96
 -16   0  -4   57.26    3.55
 -16   0  -5   -0.34    2.39
 -16   0  -6  115.51    4.37
 -16   0  -7    1.17    2.22
 -16   0  -8  191.54    5.43
 -16   0  -9    3.03    2.59
 -16   0 -10   63.23    3.88
 -16   0 -11   -2.45    2.62
 -16   0 -12   12.05    2.98
 -16   0 -13    0.99    2.91
 -16   0 -14   15.63    3.43
 -16   0 -15    3.37    3.17
  16  -2 -17   -3.33    3.09
  16   2 -17   -1.01    3.24
  16  -2 -16   -4.66    3.11
  16   2 -16    1.55    3.12
  16  -2 -15   -0.35    2.95
  16   2 -15   -0.35    3.00
  16  -2 -14    2.32    2.88
  16   2 -14    0.87    2.95
  16  -2 -13   10.62    2.80
  16   2 -13    9.97    2.96
  16  -2 -12   14.74    2.97
  16   2 -12   11.32    3.02
  16  -2 -11    3.06    2.49
  16  -2 -11   -0.23    2.52
  16   2 -11    2.70    2.73
  16  -2 -10   19.65    2.73
  16  -2 -10   19.04    2.75
  16  -2 -10   16.44    2.55
  16   2 -10   19.09    3.02
  16  -2  -9    0.77    2.29
  16  -2  -9   -1.96    2.20
  16   2  -9   -0.05    2.59
  16   2  -9    1.10    2.41
 -16   2   8   35.95    3.09
  16   2  -8   29.54    3.26
  16   2  -8   33.23    3.01
 -16   2   7   13.65    2.91
  16   2  -7   16.25    2.92
  16   2  -7   13.09    2.95
 -16   2   6   19.91    2.98
  16  -2  -6   23.35    2.45
  16   2  -6   19.76    2.92
  16   2  -6   18.98    2.93
 -16  -2   5    3.26    2.86
 -16   2   5    3.17    2.61
  16  -2  -5    0.46    2.05
 -16  -2   4   37.92    3.44
 -16   2   4   26.33    2.79
  16  -2  -4   34.06    2.56
 -16  -2   3   11.12    2.77
 -16  -2   3   10.67    2.68
 -16   2   3   10.12    2.54
  16  -2  -3    7.88    2.19
 -16  -2   2   72.82    3.76
 -16  -2   2   62.47    3.31
 -16   2   2   70.11    3.30
  16  -2  -2   65.69    2.94
 -16  -2   1    7.71    2.66
 -16  -2   1    8.92    2.60
 -16   2   1    8.90    2.61
  16  -2  -1    9.38    2.24
 -16  -2   0  123.04    4.10
 -16  -2   0  119.48    3.90
 -16   2   0  129.53    4.23
  16  -2   0  103.57    3.44
 -16  -2  -1   10.00    2.63
 -16  -2  -1    5.20    2.62
 -16   2  -1    6.33    2.41
  16  -2   1    9.28    2.41
 -16  -2  -2  259.81    5.54
 -16  -2  -2  238.98    5.09
 -16   2  -2  262.24    5.75
  16  -2   2  198.17    4.52
 -16  -2  -3    7.34    2.61
 -16  -2  -3    4.81    2.59
 -16   2  -3    3.83    2.86
  16  -2   3    0.97    2.42
 -16  -2  -4   96.23    3.98
 -16  -2  -4   89.38    3.74
 -16   2  -4   95.75    4.16
  16  -2   4   70.82    3.36
 -16  -2  -5   -3.04    2.38
 -16  -2  -5   -1.90    2.44
 -16   2  -5    1.68    2.63
 -16  -2  -6   58.66    3.38
 -16  -2  -6   42.57    3.03
 -16   2  -6   54.39    3.58
 -16  -2  -7   13.45    2.55
 -16  -2  -7    4.99    2.52
 -16   2  -7    8.67    2.80
 -16  -2  -8   77.71    3.77
 -16  -2  -8   61.39    3.41
 -16   2  -8   78.08    4.09
 -16  -2  -9   -1.25    2.39
 -16   2  -9   -1.75    2.64
 -16  -2 -10   46.01    3.41
 -16   2 -10   46.19    3.71
 -16  -2 -11    9.75    2.65
 -16   2 -11    6.44    2.81
 -16   2 -12   16.75    3.28
 -16   2 -13   -0.35    3.07
  16  -4 -16    1.54    3.35
  16  -4 -15   -0.10    3.23
  16   4 -15    1.31    3.16
  16  -4 -14    0.11    2.92
  16   4 -14    0.45    3.32
  16  -4 -13   13.25    3.17
  16   4 -13   16.72    3.46
  16  -4 -12   -1.82    2.67
  16   4 -12    2.09    3.06
  16  -4 -11    7.03    2.73
  16   4 -11    6.12    3.08
  16  -4 -10    8.28    2.62
  16   4 -10    6.73    3.01
  16  -4  -9   -0.14    2.36
  16   4  -9   -2.21    2.82
  16  -4  -8    2.35    2.17
  16  -4  -8    6.13    2.28
  16   4  -8    5.09    2.51
  16  -4  -7   21.38    2.65
  16   4  -7   16.27    2.80
 -16   4   6   -0.38    2.33
  16  -4  -6    2.47    2.26
  16   4  -6    2.72    2.58
  16   4  -6    3.94    2.48
 -16  -4   5   15.22    2.93
 -16   4   5   12.25    2.40
  16  -4  -5   15.09    2.57
  16   4  -5   13.05    2.77
  16   4  -5   14.11    2.76
 -16  -4   4   21.71    3.06
 -16   4   4   22.08    2.55
  16  -4  -4   22.19    2.70
  16   4  -4   23.53    2.68
  16   4  -4   19.19    2.90
 -16  -4   3    6.16    2.58
 -16  -4   3    3.95    2.78
 -16   4   3    5.70    2.27
  16  -4  -3    7.53    2.51
  16   4  -3   -0.30    2.45
 -16  -4   2   47.61    3.49
 -16  -4   2   45.31    3.40
 -16   4   2   47.00    3.06
  16  -4  -2   41.65    3.11
 -16  -4   1    9.93    2.90
 -16  -4   1   10.01    2.65
 -16   4   1    9.98    2.51
  16  -4  -1    6.82    2.57
 -16  -4   0   42.16    3.27
 -16  -4   0   41.06    3.33
 -16   4   0   42.41    3.07
  16  -4   0   36.42    3.14
 -16  -4  -1   24.39    2.91
 -16  -4  -1   19.38    3.06
 -16   4  -1   23.20    2.80
  16  -4   1   18.67    2.77
 -16  -4  -2   48.36    3.19
 -16  -4  -2   39.89    3.23
 -16   4  -2   49.51    3.26
  16  -4   2   38.65    3.10
 -16  -4  -3    4.29    2.28
 -16  -4  -3    3.80    2.61
 -16   4  -3   -1.75    2.29
  16  -4   3   -0.25    2.53
 -16  -4  -4   70.93    3.37
 -16  -4  -4   74.61    3.87
 -16   4  -4   77.37    3.78
  16  -4   4   62.34    3.59
 -16  -4  -5    0.33    2.16
 -16  -4  -5    0.95    2.52
 -16   4  -5    3.60    2.29
  16  -4   5    1.97    2.57
 -16  -4  -6   37.09    3.35
 -16   4  -6   41.18    3.27
  16  -4   6   35.65    3.23
 -16  -4  -7    5.32    2.83
 -16   4  -7    3.63    2.44
 -16  -4  -8   10.14    2.98
 -16   4  -8    8.31    2.54
 -16  -4  -9    1.90    2.84
 -16   4  -9    0.19    2.59
 -16  -4 -10   14.00    3.08
 -16   4 -10   16.18    3.06
 -16  -4 -11    5.95    3.05
 -16   4 -11   11.45    3.09
 -16  -4 -12   10.02    3.28
  16  -6 -12    9.56    2.94
  16   6 -12    1.87    3.20
  16  -6 -11    5.68    2.71
  16   6 -11   -0.56    2.96
  16  -6 -10    6.13    2.70
  16   6 -10    7.80    3.12
  16  -6  -9    3.44    2.64
  16   6  -9    5.39    3.02
  16  -6  -8    1.37    2.54
  16   6  -8    2.96    2.88
  16  -6  -7    1.92    2.54
  16   6  -7    1.55    2.79
 -16  -6   6    3.57    2.89
  16  -6  -6    2.72    2.35
  16   6  -6    3.36    2.82
 -16  -6   5    8.03    3.00
  16  -6  -5    3.90    2.43
  16   6  -5    3.31    2.57
 -16  -6   4   -0.29    2.85
  16  -6  -4   -3.83    2.46
  16   6  -4   -1.78    2.33
 -16  -6   3    9.54    2.96
  16  -6  -3    8.39    2.69
  16   6  -3    5.09    2.50
  16   6  -3    7.60    2.54
 -16  -6   2    8.26    2.90
  16  -6  -2    9.25    2.79
  16   6  -2   11.07    2.55
  16   6  -2    7.91    2.53
 -16  -6   1    1.64    2.75
  16  -6  -1    0.16    2.68
  16   6  -1    3.99    2.48
  16   6  -1   -2.59    2.37
 -16  -6   0   30.05    3.43
  16  -6   0   25.94    3.29
 -16  -6  -1    0.99    2.88
 -16   6  -1    5.76    2.37
  16  -6   1    2.27    2.54
 -16  -6  -2    3.14    2.89
 -16   6  -2    6.72    2.36
  16  -6   2    0.59    2.75
 -16  -6  -3    1.36    2.93
 -16   6  -3    0.76    2.17
  16  -6   3   -0.58    2.79
 -16  -6  -4    1.35    2.94
 -16   6  -4    4.96    2.46
  16  -6   4    3.88    2.97
 -16  -6  -5   -1.08    2.91
 -16   6  -5    2.90    2.37
  16  -6   5   -0.17    2.91
 -16  -6  -6   16.36    3.31
 -16   6  -6   14.34    2.70
  16  -6   6   13.91    3.16
 -16  -6  -7    2.95    2.95
 -16   6  -7   -0.26    2.34
  16  -6   7    1.89    2.95
 -16  -6  -8    6.46    3.14
 -16   6  -8    0.73    2.46
 -16  -6  -9    0.70    3.15
 -16   6  -9   -1.32    2.69
 -16  -6 -10    3.08    3.35
 -16  -6 -11    8.63    3.65
  16  -8  -9    8.08    3.30
  16   8  -9    6.25    3.29
  16  -8  -8   -1.28    2.98
  16   8  -8   -1.14    3.13
  16  -8  -7   -1.73    3.00
 -16  -8   6   -1.35    3.09
  16  -8  -6   -2.46    2.91
 -16  -8   5    1.42    3.25
  16  -8  -5    0.01    2.99
 -16  -8   4    1.82    3.02
  16  -8  -4    2.26    2.83
 -16  -8   3    5.15    3.23
  16  -8  -3    1.71    2.89
 -16  -8   2    6.58    3.23
  16  -8  -2    0.78    3.12
 -16  -8   1   -0.75    3.20
  16  -8  -1    8.00    3.18
 -16  -8   0   -1.45    3.14
  16  -8   0    0.63    2.97
 -16  -8  -1   -0.27    3.25
  16  -8   1   -3.09    2.92
 -16  -8  -2    2.74    3.21
  16  -8   2    0.84    3.06
 -16  -8  -3    5.25    3.40
  16  -8   3   -1.40    3.23
 -16  -8  -4   12.28    3.73
  16  -8   4    3.30    3.33
 -16  -8  -5    2.12    3.66
  16  -8   5    0.93    3.17
 -16  -8  -6    1.66    3.60
  16  -8   6   -1.14    3.29
  17  -1 -17    3.11    3.19
  17   1 -17    1.93    3.34
  17  -1 -16   19.00    3.62
  17   1 -16   17.09    3.51
  17  -1 -15    3.47    2.97
  17   1 -15   -2.14    2.85
  17  -1 -14   12.85    2.82
  17  -1 -14   12.34    3.05
  17   1 -14   11.69    3.14
  17  -1 -13    5.18    2.69
  17   1 -13    1.67    2.84
  17  -1 -12    2.85    2.60
  17   1 -12   -1.41    2.52
  17  -1 -11    4.28    2.50
  17   1 -11   -3.00    2.53
  17  -1 -10   11.50    2.61
  17  -1 -10   14.41    2.60
  17   1 -10   11.41    2.80
  17   1 -10   14.69    2.73
  17  -1  -9    0.02    2.25
  17  -1  -9    1.08    2.37
  17   1  -9    2.45    2.54
  17   1  -9    2.73    2.46
 -17   1   8   11.51    2.80
  17   1  -8    8.41    2.52
  17   1  -8    8.95    2.74
 -17   1   7   26.25    3.28
  17   1  -7   27.05    3.22
  17   1  -7   24.64    3.08
 -17  -1   6   -1.65    3.01
 -17   1   6    4.51    2.96
 -17  -1   5   16.84    3.28
 -17   1   5   13.97    2.98
 -17  -1   4   13.57    3.17
 -17   1   4   15.57    2.82
 -17  -1   3    1.82    2.84
 -17   1   3    4.89    2.64
 -17  -1   2   19.13    2.78
 -17  -1   2   10.41    2.33
 -17   1   2   15.42    2.81
 -17  -1   1    2.57    2.69
 -17  -1   1    5.49    2.35
 -17   1   1    4.27    2.56
 -17  -1   0   11.06    2.61
 -17  -1   0    7.75    2.38
 -17   1   0    7.70    2.73
 -17  -1  -1   -1.19    2.36
 -17  -1  -1   -0.67    2.29
 -17   1  -1    0.02    2.42
 -17  -1  -2   36.23    3.19
 -17  -1  -2   41.26    2.86
 -17   1  -2   40.33    3.15
  17  -1   2   30.68    2.60
 -17  -1  -3    0.15    2.63
 -17  -1  -3   -0.28    2.33
 -17   1  -3    1.49    2.80
 -17  -1  -4    2.12    2.62
 -17  -1  -4    4.02    2.26
 -17   1  -4   -2.08    2.69
 -17  -1  -5   14.69    2.74
 -17   1  -5   14.13    2.91
 -17  -1  -6   43.40    3.19
 -17   1  -6   45.04    3.31
 -17  -1  -7    4.24    2.50
 -17   1  -7    1.48    2.63
 -17  -1  -8   60.34    3.65
 -17   1  -8   56.19    3.77
 -17  -1  -9    0.90    2.56
 -17   1  -9    1.74    2.58
 -17  -1 -10   20.95    3.22
 -17   1 -10   27.06    3.32
 -17  -1 -11    4.03    2.67
 -17   1 -11    3.03    2.79
 -17  -1 -12   12.57    3.02
 -17   1 -12   12.53    3.11
 -17  -1 -13    0.41    2.83
 -17   1 -13   -2.23    3.06
  17  -3 -17   -1.56    3.32
  17  -3 -16   -1.19    3.20
  17  -3 -15    5.47    3.24
  17   3 -15   -2.23    3.23
  17  -3 -14   -1.75    2.79
  17   3 -14    2.26    3.08
  17  -3 -13    7.38    2.97
  17   3 -13    6.93    2.94
  17  -3 -12    8.38    2.87
  17   3 -12    1.28    3.02
  17  -3 -11    1.06    2.54
  17   3 -11    2.56    2.86
  17  -3 -10    5.88    2.58
  17   3 -10    5.47    2.86
  17  -3  -9   22.61    2.77
  17   3  -9   22.26    3.07
 -17   3   8    0.90    2.47
  17  -3  -8    0.96    2.21
  17  -3  -8   -0.95    2.14
  17   3  -8    4.16    2.46
  17   3  -8    0.55    2.48
 -17   3   7   49.60    3.22
  17  -3  -7   47.57    2.93
  17  -3  -7   44.28    2.92
  17   3  -7   51.78    3.49
  17   3  -7   42.87    3.36
 -17   3   6   -2.83    2.52
  17  -3  -6    0.98    2.24
  17   3  -6   -0.93    2.57
  17   3  -6   -0.82    2.34
 -17   3   5    1.35    2.32
  17  -3  -5   -0.47    2.27
  17   3  -5   -3.41    2.50
  17   3  -5    0.61    2.58
 -17  -3   4    6.99    3.10
 -17  -3   4    4.28    2.73
 -17   3   4    6.23    2.45
  17  -3  -4    5.33    2.24
 -17  -3   3   -0.46    2.96
 -17  -3   3   -0.80    2.41
 -17   3   3    0.77    2.36
  17  -3  -3   -2.27    2.25
 -17  -3   2    6.31    2.97
 -17  -3   2    3.48    2.68
 -17   3   2    4.77    2.47
  17  -3  -2    4.42    2.41
 -17  -3   1   61.63    3.69
 -17  -3   1   57.76    3.52
 -17   3   1   62.30    3.49
  17  -3  -1   54.20    3.19
 -17  -3   0    5.02    2.77
 -17  -3   0    4.63    2.60
 -17   3   0    7.74    2.66
  17  -3   0    4.94    2.43
 -17  -3  -1    7.52    2.56
 -17  -3  -1   11.83    2.87
 -17   3  -1    9.39    2.67
  17  -3   1   10.15    2.49
 -17  -3  -2   11.76    2.52
 -17  -3  -2   13.01    2.71
 -17   3  -2   12.43    2.68
  17  -3   2    7.31    2.43
 -17  -3  -3   -2.28    2.26
 -17  -3  -3   -1.08    2.44
 -17   3  -3    0.85    2.46
  17  -3   3    0.17    2.41
 -17  -3  -4    5.36    2.36
 -17  -3  -4    4.48    2.56
 -17   3  -4    4.05    2.48
  17  -3   4    5.69    2.53
 -17  -3  -5   29.42    2.82
 -17  -3  -5   21.02    2.82
 -17   3  -5   31.26    3.14
  17  -3   5   22.23    2.82
 -17  -3  -6   22.91    2.76
 -17  -3  -6   26.12    2.96
 -17   3  -6   25.62    3.01
 -17  -3  -7   25.59    2.96
 -17  -3  -7   22.23    2.92
 -17   3  -7   25.20    3.24
 -17  -3  -8   19.46    2.82
 -17  -3  -8   21.69    3.03
 -17   3  -8   22.98    3.22
 -17  -3  -9    3.80    2.76
 -17   3  -9    4.02    2.56
 -17   3 -10   12.12    2.96
 -17   3 -11    3.07    2.76
 -17   3 -12    7.34    3.07
  17  -5 -15   -2.63    3.48
  17  -5 -14    3.78    3.31
  17  -5 -13    6.74    3.17
  17   5 -13    5.03    3.37
  17   5 -12   -2.10    3.12
  17  -5 -11   10.98    2.63
  17   5 -11    4.34    3.11
  17  -5 -10   -0.92    2.47
  17   5 -10   -2.86    2.81
  17  -5  -9   12.67    2.70
  17   5  -9   17.56    3.28
  17  -5  -8   -0.04    2.44
  17   5  -8    0.49    2.76
  17  -5  -7    1.54    2.43
  17   5  -7    7.09    2.76
 -17  -5   6   12.77    2.95
  17  -5  -6    6.41    2.57
  17   5  -6   10.87    2.77
 -17  -5   5    8.83    2.98
  17  -5  -5    4.62    2.58
  17   5  -5    6.64    2.55
  17   5  -5    8.82    2.64
 -17  -5   4    4.83    2.73
  17  -5  -4    6.04    2.40
  17   5  -4    0.77    2.45
  17   5  -4    5.16    2.51
 -17  -5   3   18.22    3.05
 -17   5   3   23.66    2.52
  17  -5  -3   18.56    2.84
  17   5  -3   28.35    2.99
  17   5  -3   25.37    2.99
 -17  -5   2    0.86    2.60
 -17   5   2    0.12    2.20
  17  -5  -2    1.33    2.47
  17   5  -2    6.95    2.42
  17   5  -2    2.25    2.44
 -17  -5   1   35.43    3.17
 -17  -5   1   30.57    3.30
 -17   5   1   35.98    2.92
  17  -5  -1   27.80    3.13
 -17  -5   0    0.15    2.66
 -17  -5   0    3.79    2.58
 -17   5   0    4.72    2.25
  17  -5   0    3.53    2.46
 -17  -5  -1   14.76    2.78
 -17  -5  -1   13.95    2.88
 -17   5  -1   16.41    2.62
  17  -5   1   14.67    2.93
 -17  -5  -2   -2.90    2.57
 -17  -5  -2    0.93    2.73
 -17   5  -2   -3.40    2.30
  17  -5   2   -1.01    2.54
 -17  -5  -3    6.32    2.79
 -17   5  -3    2.97    2.40
  17  -5   3    3.96    2.71
 -17  -5  -4   22.73    3.19
 -17   5  -4   20.44    2.80
  17  -5   4   16.23    3.18
 -17  -5  -5   13.27    3.11
 -17   5  -5   11.12    2.64
  17  -5   5    8.13    2.83
 -17  -5  -6    4.50    2.86
 -17   5  -6    4.45    2.49
  17  -5   6    4.46    2.77
 -17  -5  -7   -0.49    2.94
 -17   5  -7    8.44    2.69
  17  -5   7    5.03    2.92
 -17  -5  -8    0.69    2.90
 -17   5  -8    1.39    2.63
 -17  -5  -9   -5.97    2.85
 -17   5  -9   -0.36    2.41
 -17  -5 -10    6.66    3.21
 -17   5 -10    4.32    2.87
 -17  -5 -11   -2.39    3.11
  17  -7 -11   -0.59    2.95
  17  -7 -10   -2.75    2.99
  17   7 -10    1.83    3.28
  17  -7  -9    0.61    2.82
  17   7  -9    1.27    3.07
  17  -7  -8    2.03    2.79
  17   7  -8   -2.58    3.04
  17  -7  -7    9.35    3.18
  17   7  -7   10.18    3.22
 -17  -7   6    2.95    2.96
  17  -7  -6    5.44    2.84
  17   7  -6   -0.63    2.89
 -17  -7   5   12.67    3.13
  17  -7  -5    8.35    2.99
  17   7  -5   13.00    3.14
 -17  -7   4    2.84    2.79
  17  -7  -4    2.28    2.69
  17   7  -4   -0.26    2.82
 -17  -7   3    2.31    3.01
  17  -7  -3   -0.06    2.73
 -17  -7   2    1.77    2.91
  17  -7  -2   -1.70    2.58
 -17  -7   1    8.69    3.21
  17  -7  -1    5.37    2.99
 -17  -7   0    2.56    2.87
  17  -7   0    2.16    2.90
 -17  -7  -1   12.63    3.26
  17  -7   1   13.65    3.14
 -17  -7  -2   -0.93    2.84
  17  -7   2   -2.63    2.81
 -17  -7  -3    6.76    3.22
  17  -7   3    5.07    3.05
 -17  -7  -4    4.81    3.21
 -17   7  -4    1.93    2.40
  17  -7   4    4.53    3.03
 -17  -7  -5    3.99    3.28
 -17   7  -5    8.22    2.68
  17  -7   5    3.63    3.23
 -17  -7  -6    4.17    3.14
 -17   7  -6   -1.29    2.63
  17  -7   6    2.91    3.35
 -17  -7  -7    0.97    3.18
 -17   7  -7    7.16    2.85
  17  -7   7    7.97    3.53
 -17  -7  -8   -2.91    3.38
  18   0 -17    2.22    3.32
  18   0 -16    6.61    3.10
  18   0 -16   16.31    3.34
  18   0 -15    4.98    2.98
  18   0 -14    8.85    2.89
  18   0 -13   -0.13    2.60
  18   0 -12   42.10    3.51
  18   0 -11    4.80    2.65
  18   0 -10  126.21    4.55
  18   0 -10  117.89    4.43
  18   0  -9    0.68    2.50
  18   0  -9    1.58    2.54
  18   0  -8   53.18    3.35
  18   0  -8   48.72    3.32
 -18   0   7    4.39    2.92
 -18   0   6   17.69    3.17
 -18   0   5   -0.19    2.69
 -18   0   4  116.12    4.34
 -18   0   3   -1.43    2.44
 -18   0   2   63.42    3.68
 -18   0   1    2.60    2.79
 -18   0   0   36.52    3.24
 -18   0  -1   -1.34    2.72
 -18   0  -2   84.79    4.01
 -18   0  -3   -3.38    2.51
 -18   0  -4  203.35    5.38
 -18   0  -5    0.17    2.52
 -18   0  -6    3.54    2.37
 -18   0  -7   -0.68    2.57
 -18   0  -8    1.27    2.50
 -18   0  -9    1.65    2.70
 -18   0 -10    3.66    2.81
 -18   0 -11    2.02    2.88
 -18   0 -12    0.26    2.79
 -18   0 -13    1.95    3.10
  18  -2 -17   -3.49    3.44
  18  -2 -16   21.59    3.84
  18   2 -16   13.74    3.57
  18  -2 -15    4.89    3.19
  18   2 -15   -0.82    3.04
  18  -2 -14    8.37    2.96
  18   2 -14    9.22    3.19
  18  -2 -13    3.79    2.85
  18   2 -13   -0.95    2.82
  18  -2 -12   24.53    3.10
  18   2 -12   21.77    3.33
  18  -2 -11    0.56    2.54
  18  -2 -11    2.77    2.52
  18  -2 -11    3.62    2.50
  18   2 -11   -1.90    2.48
  18  -2 -10   45.00    3.26
  18  -2 -10   40.74    3.21
  18  -2 -10   44.87    3.18
  18   2 -10   46.39    3.46
  18  -2  -9   17.83    2.61
  18  -2  -9   16.84    2.62
  18   2  -9   15.92    2.96
  18   2  -9   14.09    2.59
 -18   2   8   47.91    3.39
  18  -2  -8   38.35    2.77
  18   2  -8   36.68    3.18
  18   2  -8   33.70    3.21
 -18   2   7   11.83    2.76
  18  -2  -7   10.97    2.16
  18   2  -7   11.04    2.73
  18   2  -7   10.03    2.76
 -18  -2   6   52.94    3.69
 -18   2   6   55.20    3.51
  18  -2  -6   54.62    2.88
 -18  -2   5    0.96    2.91
 -18   2   5   -0.85    2.62
  18  -2  -5    2.74    2.10
 -18  -2   4   34.01    3.45
 -18   2   4   35.76    3.00
  18  -2  -4   31.90    2.62
 -18  -2   3   26.25    3.32
 -18  -2   3   24.47    2.82
 -18   2   3   23.96    2.83
  18  -2  -3   24.44    2.57
 -18  -2   2   42.59    3.58
 -18  -2   2   47.41    3.30
 -18   2   2   42.00    3.14
  18  -2  -2   40.23    2.80
 -18  -2   1   34.38    3.22
 -18  -2   1   25.84    2.94
 -18   2   1   30.67    3.07
  18  -2  -1   28.28    2.63
 -18  -2   0   19.68    2.79
 -18  -2   0   21.57    2.85
 -18   2   0   17.85    2.79
  18  -2   0   18.56    2.47
 -18  -2  -1   -3.06    2.38
 -18  -2  -1    3.34    2.51
 -18   2  -1   -0.61    2.48
  18  -2   1    4.98    2.27
 -18  -2  -2   30.48    2.95
 -18  -2  -2   33.25    2.92
 -18   2  -2   36.19    3.22
  18  -2   2   27.15    2.70
 -18  -2  -3    2.09    2.40
 -18  -2  -3    1.69    2.38
 -18   2  -3    2.29    2.57
  18  -2   3   -0.10    2.28
 -18  -2  -4   13.01    2.63
 -18  -2  -4    8.48    2.39
 -18   2  -4   14.87    2.76
 -18  -2  -5   30.09    3.00
 -18  -2  -5   26.27    2.75
 -18   2  -5   34.52    3.17
 -18  -2  -6    3.06    2.53
 -18  -2  -6    2.62    2.37
 -18   2  -6    6.16    2.71
 -18  -2  -7   10.18    2.76
 -18   2  -7    9.82    2.90
 -18  -2  -8    1.63    2.57
 -18   2  -8   -0.49    2.69
 -18  -2  -9   -1.32    2.53
 -18   2  -9    2.46    2.88
 -18  -2 -10    1.75    2.61
 -18   2 -10   -0.63    2.78
 -18  -2 -11    5.61    2.74
 -18   2 -11    9.84    3.00
 -18   2 -12    3.27    3.16
  18  -4 -15    4.41    3.33
  18  -4 -14    9.04    3.40
  18   4 -14   10.70    3.55
  18  -4 -13    3.84    2.97
  18   4 -13   -1.68    3.16
  18  -4 -12   13.62    3.08
  18   4 -12   14.90    3.49
  18  -4 -11   -1.90    2.56
  18   4 -11    0.04    2.99
  18  -4 -10   15.85    2.68
  18   4 -10   15.55    3.30
  18  -4  -9    9.40    2.52
  18   4  -9    4.69    2.97
  18  -4  -8   13.79    2.57
  18   4  -8   10.85    2.96
  18  -4  -7   17.38    2.60
  18   4  -7   20.13    2.85
  18   4  -7   15.81    2.85
 -18   4   6   19.83    2.85
  18  -4  -6   14.40    2.56
  18   4  -6   19.46    2.99
  18   4  -6   19.26    2.98
 -18  -4   5    7.24    2.67
 -18   4   5    0.69    2.26
  18  -4  -5    4.51    2.34
  18   4  -5    4.44    2.48
  18   4  -5    6.43    2.71
 -18  -4   4   16.72    2.89
 -18   4   4   15.67    2.49
  18  -4  -4   16.38    2.59
  18   4  -4   11.74    2.57
  18   4  -4   24.10    2.90
 -18  -4   3   15.28    3.02
 -18  -4   3   20.12    2.93
 -18   4   3   19.24    2.56
  18  -4  -3   18.17    2.65
 -18  -4   2   29.46    3.22
 -18  -4   2   24.02    2.96
 -18   4   2   23.12    2.71
  18  -4  -2   20.97    2.77
 -18  -4   1   37.93    3.35
 -18  -4   1   30.90    3.09
 -18   4   1   34.31    2.90
  18  -4  -1   30.71    3.01
 -18  -4   0   24.44    3.02
 -18  -4   0   24.93    3.03
 -18   4   0   23.73    2.75
  18  -4   0   24.80    2.84
 -18  -4  -1    0.29    2.59
 -18  -4  -1    2.89    2.57
 -18   4  -1    2.41    2.36
  18  -4   1   -1.39    2.32
 -18  -4  -2    7.39    2.61
 -18  -4  -2   10.82    2.73
 -18   4  -2    5.40    2.36
  18  -4   2    5.38    2.52
 -18  -4  -3    8.19    2.49
 -18  -4  -3    8.02    2.79
 -18   4  -3    9.62    2.63
  18  -4   3    6.94    2.61
 -18  -4  -4    6.40    2.35
 -18  -4  -4    2.70    2.69
 -18   4  -4    9.13    2.54
  18  -4   4    6.63    2.72
 -18  -4  -5   37.80    3.04
 -18  -4  -5   37.91    3.43
 -18   4  -5   41.25    3.42
  18  -4   5   37.36    3.36
 -18  -4  -6    5.66    2.79
 -18   4  -6    5.52    2.72
  18  -4   6    2.32    2.70
 -18  -4  -7    4.19    2.76
 -18   4  -7    6.85    2.73
 -18  -4  -8    1.11    2.73
 -18   4  -8    4.29    2.65
 -18  -4  -9    3.15    2.81
 -18   4  -9    3.53    2.80
 -18  -4 -10    4.10    3.11
 -18   4 -10   -3.06    2.71
  18  -6 -13    0.36    2.96
  18  -6 -12    1.33    2.97
  18  -6 -11    2.23    2.86
  18   6 -11    3.44    3.29
  18  -6 -10    0.03    2.73
  18   6 -10   -0.39    3.24
  18  -6  -9    6.37    2.87
  18   6  -9    6.74    3.18
  18  -6  -8   16.41    3.02
  18   6  -8   13.39    3.31
  18  -6  -7    3.22    2.62
  18   6  -7   -1.69    2.77
 -18  -6   6   10.08    3.14
  18  -6  -6   11.39    2.84
  18   6  -6    8.02    2.75
 -18  -6   5    2.13    2.94
  18  -6  -5    1.01    2.55
  18   6  -5    5.16    2.69
 -18  -6   4   -4.24    2.73
  18  -6  -4    1.64    2.52
  18   6  -4    3.45    2.54
  18   6  -4   -0.03    2.42
 -18  -6   3    4.45    2.99
  18  -6  -3    5.61    2.81
  18   6  -3    5.70    2.68
  18   6  -3    6.58    2.57
 -18  -6   2    6.11    2.93
  18  -6  -2    5.19    2.66
  18   6  -2    3.47    2.53
  18   6  -2    4.18    2.56
 -18  -6   1   19.67    3.18
  18  -6  -1   21.37    3.20
  18   6  -1   27.62    2.98
  18   6  -1   22.72    3.00
 -18  -6   0   27.51    3.24
  18  -6   0   22.42    3.11
 -18  -6  -1   10.88    3.12
 -18   6  -1   10.56    2.62
  18  -6   1    8.52    2.91
 -18  -6  -2    2.42    2.82
 -18   6  -2    5.51    2.47
  18  -6   2    0.84    2.85
 -18  -6  -3    1.98    2.91
 -18   6  -3    7.95    2.54
  18  -6   3    4.66    2.87
 -18  -6  -4   -0.59    2.79
 -18   6  -4    3.21    2.49
  18  -6   4    0.95    2.92
 -18  -6  -5   13.26    3.36
 -18   6  -5   15.64    2.82
  18  -6   5    8.22    3.10
 -18  -6  -6   -1.42    3.06
 -18   6  -6    0.41    2.61
  18  -6   6    2.61    2.99
 -18  -6  -7    8.50    3.36
 -18   6  -7    9.58    2.97
  18  -6   7    6.36    3.41
 -18  -6  -8   -0.85    3.20
 -18   6  -8    3.06    2.85
 -18  -6  -9    1.87    3.34
  18  -8  -7    0.37    3.14
 -18  -8   6    2.46    3.35
  18  -8  -6   -1.77    3.13
 -18  -8   5    8.00    3.45
  18  -8  -5    6.18    3.26
 -18  -8   4   -4.12    3.17
  18  -8  -4   -4.29    2.98
 -18  -8   3    5.96    3.47
  18  -8  -3    0.48    3.13
 -18  -8   2    1.95    3.34
  18  -8  -2   -4.44    2.97
 -18  -8   1    5.46    3.43
  18  -8  -1   -2.05    3.21
 -18  -8   0    8.69    3.57
  18  -8   0    6.28    3.38
 -18  -8  -1    7.19    3.63
  18  -8   1    2.16    3.38
 -18  -8  -2   -1.93    3.52
  18  -8   2    1.21    3.54
 -18  -8  -3    5.61    3.59
  18  -8   3    5.56    3.58
 -18  -8  -4   -0.60    3.43
  18  -8   4   -0.07    3.42
  19  -1 -17   -3.61    3.05
  19  -1 -16    4.06    3.35
  19   1 -16    1.90    3.48
  19  -1 -15    4.70    3.16
  19   1 -15    2.23    3.08
  19  -1 -14   -0.24    2.75
  19  -1 -14    6.03    2.86
  19   1 -14   -1.67    2.95
  19  -1 -13   -4.05    2.68
  19   1 -13    0.40    2.77
  19  -1 -12   32.14    3.38
  19   1 -12   31.99    3.44
  19  -1 -11   -0.24    2.58
  19  -1 -11    1.17    2.47
  19   1 -11    3.70    2.72
  19  -1 -10   55.81    3.62
  19  -1 -10   52.19    3.46
  19   1 -10   48.33    3.66
  19   1 -10   41.75    3.31
  19  -1  -9    3.83    2.38
  19  -1  -9   -1.99    2.32
  19   1  -9   -0.58    2.65
  19   1  -9    1.08    2.50
 -19   1   8   34.23    3.22
  19   1  -8   35.74    3.09
  19   1  -8   31.06    3.12
 -19  -1   7    0.57    2.52
 -19   1   7   -1.91    2.70
 -19  -1   6   99.60    4.41
 -19   1   6   98.94    4.16
 -19  -1   5   -1.62    2.74
 -19   1   5   -2.20    2.73
 -19  -1   4  211.57    5.64
 -19   1   4  194.07    5.24
 -19  -1   3    3.97    3.00
 -19   1   3    8.89    2.65
 -19  -1   2   58.76    3.68
 -19   1   2   64.45    3.51
 -19  -1   1    8.27    2.79
 -19  -1   1   12.54    2.49
 -19   1   1   10.98    2.77
 -19  -1   0   17.96    2.91
 -19  -1   0   13.07    2.50
 -19   1   0   19.50    2.74
 -19  -1  -1    6.18    2.65
 -19  -1  -1   11.00    2.33
 -19   1  -1   12.47    2.83
 -19  -1  -2  122.72    4.42
 -19  -1  -2  116.82    3.68
 -19   1  -2  125.92    4.55
 -19  -1  -3    3.81    2.58
 -19   1  -3    4.44    2.58
 -19  -1  -4   60.35    3.59
 -19   1  -4   51.08    3.47
 -19  -1  -5    7.47    2.60
 -19   1  -5    4.97    2.74
 -19  -1  -6   40.58    3.44
 -19   1  -6   37.87    3.47
 -19  -1  -7    2.92    2.51
 -19   1  -7    1.17    2.73
 -19  -1  -8   63.60    3.89
 -19   1  -8   56.60    4.00
 -19  -1  -9    1.09    2.63
 -19   1  -9    6.28    2.90
 -19  -1 -10   22.78    3.29
 -19   1 -10   27.89    3.61
 -19  -1 -11    4.09    2.88
 -19   1 -11    1.64    2.76
 -19  -1 -12    3.32    3.08
 -19   1 -12    4.83    2.94
 -19  -1 -13   -1.15    3.15
  19  -3 -16   -0.79    3.22
  19  -3 -15    0.79    3.31
  19  -3 -14    3.55    3.09
  19   3 -14    5.58    3.25
  19  -3 -13    8.05    2.99
  19   3 -13    7.95    3.17
  19  -3 -12    9.80    2.87
  19   3 -12   20.60    3.41
  19  -3 -11    4.66    2.67
  19   3 -11   -1.80    2.83
  19  -3 -10   15.80    2.85
  19  -3 -10   26.52    2.73
  19   3 -10   21.14    3.37
 -19   3   9   -0.19    2.46
  19  -3  -9    7.61    2.37
  19   3  -9    0.78    2.79
  19   3  -9    5.61    2.61
 -19   3   8   30.68    3.08
  19  -3  -8   33.40    2.83
  19   3  -8   29.75    3.34
  19   3  -8   29.10    3.16
 -19   3   7   17.20    2.96
  19  -3  -7    9.89    2.40
  19   3  -7   14.14    3.10
  19   3  -7   11.67    2.70
 -19   3   6   52.20    3.50
  19  -3  -6   52.43    3.13
  19   3  -6   51.17    3.41
  19   3  -6   49.33    3.54
 -19  -3   5   -0.37    2.76
 -19   3   5   -2.01    2.26
  19  -3  -5   -2.29    2.09
 -19  -3   4   52.79    3.73
 -19  -3   4   52.17    3.37
 -19   3   4   52.12    3.19
  19  -3  -4   52.28    3.09
 -19  -3   3   38.17    3.40
 -19  -3   3   32.69    3.10
 -19   3   3   32.72    2.88
  19  -3  -3   28.48    2.68
 -19  -3   2   52.72    3.63
 -19  -3   2   47.08    3.27
 -19   3   2   52.34    3.14
  19  -3  -2   46.00    2.99
 -19  -3   1    6.14    2.80
 -19  -3   1    3.79    2.39
 -19   3   1    4.37    2.39
  19  -3  -1    3.17    2.18
 -19  -3   0   38.61    3.29
 -19  -3   0   38.89    3.02
 -19   3   0   38.00    3.12
  19  -3   0   34.12    2.82
 -19  -3  -1    6.85    2.47
 -19  -3  -1    6.77    2.49
 -19   3  -1    8.49    2.43
  19  -3   1    3.93    2.33
 -19  -3  -2   56.16    3.34
 -19  -3  -2   53.41    3.39
 -19   3  -2   58.51    3.63
  19  -3   2   44.48    3.07
 -19  -3  -3   11.75    2.55
 -19  -3  -3    8.94    2.68
 -19   3  -3    6.91    2.65
  19  -3   3    1.21    2.39
 -19  -3  -4   30.13    2.97
 -19  -3  -4   29.80    3.02
 -19   3  -4   34.87    3.20
  19  -3   4   28.38    2.92
 -19  -3  -5   18.55    2.81
 -19  -3  -5   15.11    2.77
 -19   3  -5   14.61    3.09
 -19  -3  -6   19.74    2.80
 -19  -3  -6   16.82    2.88
 -19   3  -6   19.67    3.11
 -19  -3  -7    2.12    2.42
 -19  -3  -7    6.48    2.65
 -19   3  -7    6.26    2.79
 -19  -3  -8   23.10    3.08
 -19   3  -8   24.55    3.41
 -19   3  -9    3.88    3.00
 -19   3 -10   16.26    3.37
  19  -5 -13    8.70    2.81
  19  -5 -12    8.67    2.89
  19   5 -12    2.59    3.41
  19  -5 -11    0.55    2.67
  19   5 -11   -3.71    3.16
  19  -5 -10    8.76    2.77
  19   5 -10    3.62    3.18
  19  -5  -9    0.03    2.46
  19   5  -9    1.71    2.84
  19  -5  -8    3.48    2.54
  19   5  -8    7.44    2.97
  19  -5  -7    7.64    2.59
  19   5  -7    6.16    2.66
  19  -5  -6   17.57    2.86
  19   5  -6   17.27    3.13
  19   5  -6   18.13    3.01
 -19  -5   5   -1.58    2.70
  19  -5  -5   -2.35    2.37
  19   5  -5    0.11    2.66
  19   5  -5    0.27    2.51
 -19  -5   4    6.79    2.82
  19  -5  -4    7.80    2.61
  19   5  -4    8.49    2.73
  19   5  -4    8.91    2.73
 -19  -5   3    3.04    2.70
 -19   5   3    3.94    2.33
  19  -5  -3    2.47    2.54
  19   5  -3    4.91    2.52
  19   5  -3    5.00    2.62
 -19  -5   2   22.34    3.08
 -19   5   2   21.73    2.70
  19  -5  -2   22.16    3.05
  19   5  -2   25.93    2.87
  19   5  -2   27.63    3.02
 -19  -5   1    3.51    2.87
 -19  -5   1    5.64    2.83
 -19   5   1    5.82    2.45
  19  -5  -1    3.70    2.60
 -19  -5   0   18.82    3.12
 -19  -5   0   21.80    3.21
 -19   5   0   21.64    2.77
  19  -5   0   22.58    3.08
 -19  -5  -1    3.27    2.82
 -19  -5  -1   -1.13    2.70
 -19   5  -1    3.60    2.48
  19  -5   1    2.80    2.62
 -19  -5  -2    9.66    2.90
 -19  -5  -2    3.39    2.69
 -19   5  -2    3.40    2.47
  19  -5   2    7.96    2.75
 -19  -5  -3    5.31    2.84
 -19   5  -3   10.39    2.57
  19  -5   3    6.22    2.81
 -19  -5  -4   10.46    2.91
 -19   5  -4   13.80    2.73
  19  -5   4   13.35    3.09
 -19  -5  -5    2.49    2.92
 -19   5  -5    6.27    2.66
  19  -5   5    2.77    2.84
 -19  -5  -6   16.02    3.15
 -19   5  -6   15.88    2.88
  19  -5   6   14.67    3.20
 -19  -5  -7    1.84    2.90
 -19   5  -7    2.90    2.68
 -19  -5  -8    6.23    3.19
 -19   5  -8    6.15    2.86
 -19  -5  -9    6.34    3.23
 -19  -5 -10    0.60    3.15
  19  -7 -10   -2.20    3.07
  19  -7  -9   -1.16    2.86
  19   7  -9   -5.28    3.11
  19  -7  -8   11.09    3.24
  19   7  -8    9.24    3.66
  19  -7  -7    0.86    2.99
  19   7  -7   -0.45    3.17
 -19  -7   6   -0.07    3.19
  19  -7  -6    3.36    3.04
  19   7  -6   -2.88    3.13
 -19  -7   5   -1.03    3.14
  19  -7  -5   -0.19    2.95
  19   7  -5    0.44    3.13
 -19  -7   4    1.64    3.12
  19  -7  -4   -2.50    2.95
 -19  -7   3    3.45    3.13
  19  -7  -3    0.03    2.84
 -19  -7   2    5.01    3.14
  19  -7  -2    7.67    3.05
 -19  -7   1    0.61    3.03
  19  -7  -1   -0.07    2.90
 -19  -7   0    0.82    3.15
  19  -7   0    5.85    3.15
 -19  -7  -1    4.57    3.16
  19  -7   1   -1.88    2.98
 -19  -7  -2    2.33    3.28
  19  -7   2    1.00    3.07
 -19  -7  -3    1.75    3.29
  19  -7   3   -2.70    3.16
 -19  -7  -4    6.58    3.38
  19  -7   4   10.00    3.44
 -19  -7  -5    4.79    3.40
 -19   7  -5    4.39    2.76
  19  -7   5   -1.25    3.33
 -19  -7  -6    4.46    3.42
 -19   7  -6    0.86    2.77
  19  -7   6   10.26    3.60
  20   0 -16   -1.01    3.15
  20   0 -15   -4.83    2.84
  20   0 -14   -0.71    2.88
  20   0 -13   -0.88    2.74
  20   0 -12   -0.23    2.76
  20   0 -11   -2.87    2.46
  20   0 -11   -1.04    2.58
  20   0 -10   -1.81    2.54
  20   0 -10    3.79    2.63
  20   0  -9   -3.42    2.26
  20   0  -9   -0.65    2.52
 -20   0   8   14.85    2.94
 -20   0   7   -1.40    2.65
 -20   0   6   52.11    3.52
 -20   0   5    0.00    2.65
 -20   0   4   47.70    3.59
 -20   0   3   -1.80    2.47
 -20   0   2   10.51    2.77
 -20   0   1    0.13    2.61
 -20   0   0   81.89    3.92
 -20   0  -1   -1.71    2.30
 -20   0  -2  113.26    4.44
 -20   0  -3    3.79    2.62
 -20   0  -4    9.02    2.74
 -20   0  -5    1.99    2.50
 -20   0  -6   46.25    3.48
 -20   0  -7    1.51    2.56
 -20   0  -8   76.98    4.31
 -20   0  -9    0.16    2.81
 -20   0 -10   12.94    3.25
 -20   0 -11   -3.07    2.94
 -20   0 -12    5.83    3.45
  20  -2 -16    5.22    3.39
  20  -2 -15   -3.45    3.08
  20   2 -15   -4.97    3.13
  20  -2 -14    3.40    3.15
  20   2 -14   -3.61    3.01
  20  -2 -13    1.30    2.78
  20   2 -13   -1.25    3.06
  20  -2 -12   12.23    3.00
  20   2 -12    9.34    3.18
  20  -2 -11    3.05    2.67
  20  -2 -11    5.93    2.66
  20  -2 -11   -3.16    2.40
  20   2 -11   -3.68    2.52
  20  -2 -10   -2.26    2.28
  20  -2 -10   -0.11    2.54
  20   2 -10   -4.06    2.74
  20   2 -10   -4.17    2.41
 -20   2   9    4.82    2.60
  20  -2  -9    7.18    2.42
  20   2  -9    9.15    3.07
  20   2  -9    4.60    2.51
 -20   2   8    2.26    2.74
  20   2  -8    3.59    2.85
  20   2  -8    0.24    2.42
 -20   2   7    4.90    2.75
  20   2  -7   11.14    2.83
  20   2  -7    7.94    2.65
 -20  -2   6   36.83    3.52
 -20   2   6   42.16    3.38
 -20  -2   5   -0.31    2.89
 -20   2   5   -3.77    2.55
 -20  -2   4   69.73    3.86
 -20   2   4   76.49    3.69
 -20  -2   3   -1.43    2.45
 -20   2   3    2.38    2.38
 -20  -2   2   34.71    3.16
 -20  -2   2   27.38    2.80
 -20   2   2   28.61    2.92
 -20  -2   1    8.01    2.74
 -20  -2   1    4.31    2.40
 -20   2   1    1.40    2.12
 -20  -2   0   32.96    3.17
 -20  -2   0   35.20    2.93
 -20   2   0   32.49    2.96
 -20  -2  -1    0.02    2.37
 -20  -2  -1    2.16    2.27
 -20   2  -1   -2.36    2.24
 -20  -2  -2   62.49    3.64
 -20  -2  -2   62.44    3.26
 -20   2  -2   71.76    3.80
 -20  -2  -3    4.89    2.41
 -20  -2  -3    2.30    2.26
 -20   2  -3    7.49    2.72
 -20  -2  -4   25.94    2.98
 -20   2  -4   27.20    3.25
 -20  -2  -5    5.49    2.57
 -20   2  -5    5.01    2.69
 -20  -2  -6   18.20    3.01
 -20   2  -6   17.64    3.17
 -20  -2  -7    7.42    2.84
 -20   2  -7    6.31    3.05
 -20  -2  -8   18.23    3.01
 -20   2  -8   25.27    3.56
 -20  -2  -9    0.52    2.62
 -20   2  -9    0.99    3.01
 -20  -2 -10   24.01    3.50
 -20   2 -10   32.63    3.88
  20  -4 -14    0.42    3.29
  20  -4 -12    6.14    2.55
  20   4 -12    1.92    3.30
  20  -4 -11    1.34    2.48
  20   4 -11    1.92    3.12
  20  -4 -10    1.66    2.37
  20   4 -10   -1.03    2.87
  20  -4  -9   -1.89    2.30
  20   4  -9    3.72    3.06
  20  -4  -8    2.60    2.37
  20   4  -8    2.97    2.86
  20   4  -8   -0.26    2.44
  20  -4  -7   27.21    2.95
  20   4  -7   27.07    3.25
  20   4  -7   27.40    3.25
 -20   4   6    1.85    2.74
  20  -4  -6    3.73    2.43
  20   4  -6    2.73    2.78
  20   4  -6    7.15    2.72
 -20   4   5    2.51    2.37
  20  -4  -5    4.71    2.38
  20   4  -5    4.92    2.73
  20   4  -5   -0.68    2.64
 -20  -4   4    6.17    2.69
 -20  -4   4    0.14    2.68
 -20   4   4   -0.77    2.18
  20  -4  -4    2.31    2.35
  20   4  -4    3.22    2.36
  20   4  -4    5.67    2.62
 -20  -4   3   -1.44    2.94
 -20  -4   3    0.26    2.52
 -20   4   3    0.10    2.21
  20  -4  -3    1.47    2.37
 -20  -4   2   31.72    3.44
 -20  -4   2   22.98    3.07
 -20   4   2   25.55    2.72
  20  -4  -2   24.21    2.86
 -20  -4   1    7.04    3.00
 -20  -4   1    9.57    2.74
 -20   4   1    4.42    2.34
  20  -4  -1    3.85    2.46
 -20  -4   0   34.39    3.43
 -20  -4   0   25.52    3.00
 -20   4   0   28.68    2.95
  20  -4   0   23.65    2.90
 -20  -4  -1    8.24    2.89
 -20  -4  -1   10.38    2.85
 -20   4  -1    4.11    2.55
  20  -4   1    5.55    2.55
 -20  -4  -2   10.50    2.86
 -20  -4  -2    9.62    2.72
 -20   4  -2    8.73    2.67
  20  -4   2    7.72    2.71
 -20  -4  -3    3.80    2.60
 -20  -4  -3    2.72    2.63
 -20   4  -3    0.31    2.59
  20  -4   3    3.41    2.61
 -20  -4  -4    7.41    2.63
 -20  -4  -4    5.62    2.73
 -20   4  -4    9.15    2.79
  20  -4   4    4.71    2.66
 -20  -4  -5   -2.82    2.27
 -20  -4  -5    4.04    2.68
 -20   4  -5   -2.54    2.67
  20  -4   5    1.95    2.62
 -20  -4  -6   15.49    3.00
 -20   4  -6   16.95    3.12
 -20  -4  -7   -1.36    2.67
 -20   4  -7    0.96    2.75
 -20  -4  -8   14.07    3.19
 -20   4  -8   14.80    3.19
  20  -6 -11    0.07    3.02
  20  -6 -10    2.08    2.96
  20   6 -10   -1.04    3.22
  20  -6  -9   -3.17    2.82
  20   6  -9    0.99    3.32
  20  -6  -8    1.38    2.79
  20   6  -8    7.10    3.35
  20  -6  -7    8.93    2.95
  20   6  -7    2.35    2.91
  20  -6  -6    3.11    2.60
  20   6  -6    2.89    2.84
 -20  -6   5    0.59    2.94
  20  -6  -5    1.15    2.68
  20   6  -5    2.06    2.66
 -20  -6   4    0.42    2.88
  20  -6  -4    1.30    2.77
  20   6  -4   -3.01    2.48
  20   6  -4   -2.20    2.55
 -20  -6   3    1.58    2.87
  20  -6  -3    1.72    2.71
  20   6  -3    1.33    2.76
  20   6  -3    3.25    2.63
 -20  -6   2    7.78    3.04
  20  -6  -2   12.57    2.97
  20   6  -2   16.11    3.00
  20   6  -2   10.53    2.89
 -20  -6   1    5.94    3.02
  20  -6  -1    4.08    2.78
  20   6  -1    5.34    2.64
  20   6  -1   11.40    2.84
 -20  -6   0    1.61    2.72
  20  -6   0    1.33    2.77
 -20  -6  -1    3.28    2.73
 -20   6  -1   -1.93    2.46
  20  -6   1    0.29    2.76
 -20  -6  -2    3.72    3.03
 -20   6  -2   -3.38    2.45
  20  -6   2    6.10    2.98
 -20  -6  -3    4.16    3.04
 -20   6  -3    4.38    2.49
  20  -6   3   -1.84    2.99
 -20  -6  -4    9.86    3.29
 -20   6  -4    9.11    2.87
  20  -6   4    3.68    3.25
 -20  -6  -5    6.41    3.12
 -20   6  -5    2.20    2.86
  20  -6   5    2.75    3.09
 -20  -6  -6    6.90    3.28
 -20   6  -6    2.40    2.81
  20  -6   6    1.50    3.22
 -20  -6  -7   -0.22    3.18
 -20  -8   4   -1.52    3.48
 -20  -8   3    3.65    3.54
  20  -8  -3    1.17    3.31
 -20  -8   2   -1.50    3.43
  20  -8  -2   -0.74    3.20
 -20  -8   1   -2.22    3.18
  20  -8  -1   -0.26    3.20
 -20  -8   0   -3.99    3.36
  20  -8   0    0.39    3.36
  21  -1 -16   11.48    3.56
  21  -1 -15    2.32    3.16
  21   1 -15   -6.80    2.98
  21  -1 -14   -4.27    2.79
  21  -1 -14    3.97    2.95
  21   1 -14   -2.36    3.05
  21  -1 -13    3.57    3.01
  21   1 -13    0.69    2.94
  21  -1 -12    3.54    2.71
  21  -1 -12    0.85    2.62
  21   1 -12    3.67    2.82
  21  -1 -11   -2.50    2.65
  21  -1 -11   -3.08    2.43
  21   1 -11   -0.12    2.63
  21   1 -11   -3.33    2.48
  21  -1 -10   23.59    3.03
  21  -1 -10   25.68    3.09
  21   1 -10   18.23    3.23
  21   1 -10   22.72    3.09
  21  -1  -9    8.51    2.59
  21  -1  -9    6.43    2.51
  21   1  -9    2.19    2.76
  21   1  -9    0.66    2.54
 -21   1   8    0.09    2.86
  21   1  -8    4.48    2.71
  21   1  -8    0.28    2.60
 -21  -1   7    3.98    2.88
 -21   1   7    3.54    2.88
 -21  -1   6   -2.66    2.82
 -21   1   6    6.09    2.93
 -21  -1   5    1.89    2.84
 -21   1   5    3.06    2.81
 -21  -1   4   10.35    2.93
 -21   1   4    8.79    2.63
 -21  -1   3    1.70    2.55
 -21   1   3    4.13    2.56
 -21  -1   2    2.19    2.60
 -21   1   2    3.01    2.36
 -21  -1   1    8.29    2.72
 -21   1   1    3.79    2.39
 -21  -1   0   12.43    2.78
 -21  -1   0   15.73    2.44
 -21   1   0   14.44    2.75
 -21  -1  -1   14.62    2.92
 -21   1  -1   18.13    2.95
 -21  -1  -2    7.96    2.69
 -21   1  -2   10.07    2.84
 -21  -1  -3   -0.46    2.45
 -21   1  -3    1.33    2.62
 -21  -1  -4    4.03    2.67
 -21   1  -4    6.39    2.82
 -21  -1  -5    0.62    2.61
 -21   1  -5   -1.64    2.57
 -21  -1  -6   19.43    2.99
 -21   1  -6   21.31    3.16
 -21  -1  -7    3.65    2.67
 -21   1  -7   -0.36    2.79
 -21  -1  -8    2.48    2.91
 -21   1  -8    8.68    3.02
 -21  -1  -9    1.66    2.78
 -21   1  -9    3.15    2.98
 -21  -1 -10    0.77    3.07
 -21   1 -10   -0.28    3.03
 -21  -1 -11    4.91    3.33
  21  -3 -15    4.90    3.37
  21  -3 -14    3.43    3.29
  21  -3 -13   -0.47    2.94
  21   3 -13   -2.50    3.12
  21  -3 -12    2.61    2.80
  21   3 -12   -2.04    3.02
  21   3 -11   -0.57    3.04
  21   3 -10    8.50    3.07
 -21   3   9   17.54    2.97
  21   3  -9    7.14    2.91
  21   3  -9   14.72    2.93
 -21   3   8    6.92    2.88
  21   3  -8    1.11    2.84
  21   3  -8    2.35    2.73
 -21   3   7    8.60    3.04
  21   3  -7    9.93    2.91
  21   3  -7    3.20    2.74
 -21   3   6    3.26    2.72
  21   3  -6    9.35    2.70
  21   3  -6    2.54    2.60
 -21  -3   5    0.83    2.94
 -21   3   5    5.24    2.56
 -21  -3   4    6.18    3.12
 -21   3   4    5.02    2.37
 -21  -3   3   15.28    3.19
 -21  -3   3   15.18    2.70
 -21   3   3    9.96    2.51
 -21  -3   2   -2.16    2.59
 -21  -3   2    3.72    2.54
 -21   3   2    0.56    2.23
 -21  -3   1   21.39    3.24
 -21  -3   1   17.82    2.73
 -21   3   1   22.18    2.87
 -21  -3   0    2.78    2.82
 -21  -3   0    2.63    2.42
 -21   3   0    0.78    2.32
 -21  -3  -1    5.87    2.70
 -21  -3  -1    2.67    2.41
 -21   3  -1    3.72    2.61
 -21  -3  -2    6.08    2.56
 -21  -3  -2    4.52    2.62
 -21   3  -2    4.10    2.58
 -21  -3  -3   -1.92    2.36
 -21  -3  -3   -1.88    2.39
 -21   3  -3    2.72    2.56
 -21  -3  -4    0.71    2.42
 -21  -3  -4   -1.80    2.38
 -21   3  -4    1.40    2.69
 -21  -3  -5   13.50    2.82
 -21  -3  -5   16.67    2.73
 -21   3  -5   16.34    3.13
 -21  -3  -6    8.80    2.70
 -21   3  -6   11.05    3.08
 -21  -3  -7   -2.61    2.36
 -21   3  -7   -0.05    3.02
 -21   3  -8    8.06    3.14
 -21   3  -9   -2.17    3.04
  21  -5 -12   -0.17    2.88
  21  -5 -11   -1.45    2.68
  21  -5 -10   -0.23    2.71
  21   5 -10    0.41    3.15
  21  -5  -9   14.15    2.98
  21   5  -9   15.33    3.24
  21  -5  -8    2.61    2.55
  21   5  -8    0.87    2.83
  21  -5  -7    5.18    2.64
  21   5  -7    4.48    2.89
  21   5  -7   10.28    2.88
  21  -5  -6    6.21    2.49
  21   5  -6   -1.56    2.59
  21   5  -6    5.44    2.65
 -21  -5   5   -0.38    2.77
  21  -5  -5    2.78    2.50
  21   5  -5    5.02    2.80
  21   5  -5   -0.36    2.62
 -21  -5   4    3.16    2.74
  21  -5  -4    1.50    2.58
  21   5  -4    0.92    2.66
  21   5  -4   -0.51    2.59
 -21  -5   3   13.22    3.04
  21  -5  -3   11.50    2.79
  21   5  -3   17.71    2.96
  21   5  -3   16.64    3.00
 -21  -5   2   -2.95    2.72
 -21  -5   2    4.35    2.77
 -21   5   2   -0.78    2.26
  21  -5  -2   -0.45    2.59
 -21  -5   1   21.15    3.41
 -21  -5   1   15.81    3.02
 -21   5   1   24.71    2.79
  21  -5  -1   23.91    3.09
 -21  -5   0   -1.95    2.85
 -21  -5   0    2.04    2.74
 -21   5   0    0.74    2.40
  21  -5   0    1.37    2.58
 -21  -5  -1    4.24    3.00
 -21  -5  -1   -1.74    2.67
 -21   5  -1    1.08    2.53
  21  -5   1   -1.62    2.52
 -21  -5  -2    3.71    2.76
 -21   5  -2    0.54    2.44
  21  -5   2    1.39    2.72
 -21  -5  -3    0.28    2.76
 -21   5  -3    1.75    2.65
  21  -5   3    1.92    2.80
 -21  -5  -4    5.30    2.99
 -21   5  -4    3.91    2.64
  21  -5   4    2.98    2.82
 -21  -5  -5   15.71    3.18
 -21   5  -5   12.16    3.15
  21  -5   5    6.36    3.12
 -21  -5  -6   -4.25    2.76
 -21   5  -6    0.55    2.88
  21  -5   6    0.55    3.05
 -21  -5  -7   -0.49    3.07
 -21  -5  -8    0.53    3.15
  21  -7  -8   -1.95    3.11
  21  -7  -7    0.68    3.02
  21   7  -7   -7.30    3.33
  21  -7  -6    4.08    3.11
  21   7  -6    6.96    3.48
 -21  -7   5   -0.56    3.28
  21  -7  -5    0.27    3.15
  21   7  -5   -3.22    3.06
 -21  -7   4    0.65    3.32
  21  -7  -4    1.44    2.97
 -21  -7   3    0.36    3.30
  21  -7  -3    1.14    2.97
 -21  -7   2    0.96    3.28
  21  -7  -2   -0.95    2.94
 -21  -7   1    5.71    3.36
  21  -7  -1   -4.14    2.99
 -21  -7   0    3.67    3.20
  21  -7   0    1.72    3.26
 -21  -7  -1   11.18    3.60
  21  -7   1    2.43    3.33
 -21  -7  -2   -0.95    3.25
  21  -7   2    0.96    3.25
 -21  -7  -3    6.33    3.58
  21  -7   3    4.26    3.36
  22   0 -15   -3.10    3.27
  22   0 -14    4.36    3.17
  22   0 -13   -2.40    2.87
  22   0 -12   26.36    3.60
  22   0 -11    4.11    2.80
  22   0 -11    2.18    2.75
  22   0 -10   27.41    3.34
  22   0 -10   28.16    3.32
  22   0  -9   -0.57    2.49
  22   0  -9    0.36    2.44
 -22   0   8    7.99    2.87
 -22   0   7   -3.40    2.73
 -22   0   6   37.88    3.56
 -22   0   5   -1.09    2.70
 -22   0   4   30.77    3.32
 -22   0   3   -1.76    2.38
 -22   0   2   45.10    3.46
 -22   0   1   -1.51    2.47
 -22   0  -1    1.49    2.65
 -22   0  -2   28.26    3.19
 -22   0  -3    3.35    2.74
 -22   0  -4   -0.67    2.67
 -22   0  -5    4.32    2.85
 -22   0  -6    6.81    2.96
 -22   0  -7    0.23    2.80
 -22   0  -8    9.39    3.01
 -22   0  -9    4.28    3.17
 -22   0 -10    5.61    3.26
  22  -2 -15    3.20    3.28
  22  -2 -14    9.20    3.38
  22  -2 -13   -1.26    2.88
  22   2 -13    1.00    3.15
  22  -2 -12   11.06    3.03
  22   2 -12    9.98    3.28
  22  -2 -11    2.54    2.72
  22  -2 -11    4.61    2.63
  22  -2 -11    0.65    2.67
  22   2 -11    0.20    3.00
  22  -2 -10   34.84    3.25
  22  -2 -10   29.98    3.22
  22   2 -10   35.14    3.66
 -22   2   9    6.36    2.87
  22   2  -9    3.84    2.87
  22   2  -9    9.29    2.92
 -22   2   8   16.85    2.96
  22   2  -8   10.84    3.10
  22   2  -8   13.53    3.05
 -22   2   7   -3.84    2.74
  22   2  -7    2.39    2.72
  22   2  -7    0.86    2.62
 -22  -2   6   23.68    3.57
 -22   2   6   29.94    3.42
 -22  -2   5    1.49    2.88
 -22   2   5    3.31    2.76
 -22  -2   4   50.46    3.81
 -22   2   4   61.39    3.60
 -22  -2   3    6.55    2.99
 -22   2   3    4.04    2.48
 -22  -2   2   15.88    3.10
 -22   2   2   12.62    2.59
 -22  -2   1    4.09    2.81
 -22  -2   1    2.47    2.40
 -22   2   1    5.02    2.60
 -22  -2   0    6.23    2.57
 -22  -2   0    8.80    2.46
 -22   2   0    9.96    2.70
 -22  -2  -1    0.30    2.55
 -22  -2  -1   -1.71    2.22
 -22   2  -1    5.24    2.73
 -22  -2  -2   20.84    3.02
 -22   2  -2   24.65    3.22
 -22  -2  -3   14.52    2.80
 -22   2  -3   17.08    3.01
 -22  -2  -4    9.50    2.64
 -22   2  -4    9.53    2.89
 -22  -2  -5    7.05    2.67
 -22   2  -5   12.54    3.12
 -22  -2  -6   -3.07    2.40
 -22   2  -6    3.56    2.79
 -22  -2  -7   -0.04    2.69
 -22   2  -7   -0.20    2.84
 -22  -2  -8    3.05    2.86
 -22   2  -8    6.86    3.17
 -22  -2  -9    0.83    3.03
 -22  -2 -10   -1.71    3.12
  22   4 -11    0.53    3.20
  22   4 -10   12.98    3.35
  22   4  -9    6.70    3.15
  22   4  -8    8.51    3.00
  22   4  -8   10.70    2.85
  22   4  -7   -0.06    2.67
  22   4  -7    1.09    2.65
  22   4  -6   10.00    3.00
  22   4  -6   13.78    3.13
 -22   4   5    3.14    2.46
  22   4  -5    5.35    2.71
  22   4  -5   -0.85    2.75
 -22  -4   4    8.97    3.05
 -22  -4   4   13.87    2.90
 -22   4   4    6.49    2.52
 -22  -4   3   17.24    3.39
 -22  -4   3   11.54    2.76
 -22   4   3   12.47    2.67
 -22  -4   2   20.47    3.45
 -22  -4   2   12.19    2.76
 -22   4   2   20.89    2.71
 -22  -4   1    7.91    3.16
 -22  -4   1    6.38    2.68
 -22   4   1    8.59    2.50
 -22  -4   0   11.22    3.22
 -22  -4   0   12.39    2.84
 -22   4   0    7.34    2.52
 -22  -4  -1    3.04    2.92
 -22  -4  -1    4.26    2.59
 -22   4  -1   -0.83    2.52
 -22  -4  -2    2.49    2.80
 -22  -4  -2    5.25    2.82
 -22   4  -2    6.22    2.85
 -22  -4  -3   12.67    3.01
 -22  -4  -3   11.43    2.83
 -22   4  -3   10.29    2.82
 -22  -4  -4    5.65    2.78
 -22  -4  -4    2.34    2.73
 -22   4  -4    6.45    2.76
 -22  -4  -5    8.99    2.99
 -22   4  -5   13.31    3.13
 -22  -4  -6    7.19    2.90
 -22   4  -6    5.78    3.01
 -22   4  -7    8.90    3.36
  22  -6 -10   -3.19    2.97
  22  -6  -9    7.57    3.26
  22  -6  -8    4.94    3.02
  22   6  -8    2.99    3.25
  22  -6  -7   -3.83    2.81
  22   6  -7    6.48    3.16
  22  -6  -6    3.99    2.96
  22   6  -6    3.70    3.09
 -22  -6   5   -0.25    3.00
  22  -6  -5    0.53    2.95
  22   6  -5    4.21    3.06
  22   6  -5   -4.62    2.67
 -22  -6   4   -1.64    2.90
  22  -6  -4   -1.47    2.80
  22   6  -4    1.80    2.83
  22   6  -4    0.38    2.74
 -22  -6   3    3.60    3.03
  22  -6  -3    4.48    2.98
  22   6  -3    3.45    2.91
  22   6  -3    3.96    2.90
 -22  -6   2   12.03    3.25
  22  -6  -2    7.14    3.15
  22   6  -2   15.65    3.04
  22   6  -2   13.01    2.99
 -22  -6   1    7.20    3.16
  22  -6  -1    3.80    3.09
  22   6  -1    4.32    2.86
 -22  -6   0    5.49    3.09
  22  -6   0    7.01    3.15
 -22  -6  -1    1.14    2.90
 -22   6  -1    4.95    2.81
  22  -6   1   -2.63    2.95
 -22  -6  -2    7.27    3.21
 -22   6  -2    1.20    2.75
  22  -6   2    0.93    3.09
 -22  -6  -3    9.62    3.24
 -22   6  -3    7.57    2.98
  22  -6   3    4.57    3.28
 -22  -6  -4    0.10    3.05
 -22   6  -4    2.78    2.92
  22  -6   4    3.76    3.21
 -22  -6  -5    2.22    3.34
  22  -6   5    3.31    3.28
  23  -1 -14   12.75    3.36
  23  -1 -13   -5.16    3.04
  23   1 -13    0.90    3.30
  23  -1 -12   22.46    3.34
  23  -1 -12   14.38    3.12
  23   1 -12   16.79    3.37
  23  -1 -11   -1.44    2.83
  23  -1 -11    0.01    2.70
  23   1 -11    2.75    3.03
  23   1 -11    1.33    2.55
  23  -1 -10    7.76    2.77
  23  -1 -10   10.31    2.89
  23   1 -10    6.88    3.07
  23   1 -10   13.46    3.08
 -23   1   9    0.67    2.60
  23  -1  -9    5.59    2.48
  23  -1  -9   -0.53    2.37
  23   1  -9    5.94    2.75
  23   1  -9   -0.08    2.68
 -23   1   8    6.94    3.01
  23   1  -8    8.49    2.90
  23   1  -8    6.02    2.69
 -23  -1   7    1.88    2.84
 -23   1   7    1.84    2.90
 -23  -1   6   65.16    4.27
 -23   1   6   63.40    4.05
 -23  -1   5    2.42    2.90
 -23   1   5    0.02    2.88
 -23  -1   4   28.32    3.45
 -23   1   4   25.37    3.25
 -23  -1   3    1.51    2.86
 -23   1   3    2.20    2.51
 -23  -1   2   17.01    3.19
 -23   1   2   22.84    3.12
 -23  -1   1    1.47    2.54
 -23   1   1    2.75    2.81
 -23  -1   0   73.91    4.10
 -23   1   0   64.59    3.96
 -23  -1  -1    0.50    2.63
 -23   1  -1   -4.12    2.61
 -23  -1  -2   74.10    4.15
 -23   1  -2   74.25    4.23
 -23  -1  -3    9.79    2.87
 -23   1  -3    3.52    2.88
 -23  -1  -4   23.19    3.23
 -23   1  -4   25.07    3.38
 -23  -1  -5    5.49    2.90
 -23   1  -5    0.65    2.84
 -23  -1  -6    1.72    2.86
 -23   1  -6   12.82    3.22
 -23  -1  -7    0.56    3.03
 -23   1  -7   -0.26    2.79
 -23  -1  -8   26.40    3.67
 -23   1  -8   26.57    3.72
 -23  -1  -9   -2.80    3.09
  23   3 -11    6.19    3.39
  23   3 -10    8.90    3.36
  23   3 -10    7.11    3.01
  23   3  -9   -3.13    2.70
  23   3  -9   -1.63    2.61
 -23   3   8    9.90    3.03
  23   3  -8   13.10    3.34
  23   3  -8   11.87    2.98
 -23   3   7    4.47    2.98
  23   3  -7    3.03    2.86
  23   3  -7   -0.09    2.79
 -23   3   6   18.81    3.24
  23   3  -6   20.47    3.10
  23   3  -6   19.23    3.28
 -23  -3   5   -2.45    2.80
 -23   3   5    2.42    2.74
 -23  -3   4   15.81    3.38
 -23   3   4   16.73    2.85
 -23  -3   3    1.24    2.93
 -23   3   3   -0.11    2.41
 -23  -3   2   22.31    3.42
 -23  -3   2   24.17    2.99
 -23   3   2   26.31    3.04
 -23  -3   1   -4.58    2.83
 -23  -3   1    1.17    2.45
 -23   3   1   -0.86    2.40
 -23  -3   0   31.22    3.45
 -23  -3   0   23.40    2.89
 -23   3   0   30.25    3.13
 -23  -3  -1   -1.95    2.74
 -23  -3  -1    6.42    2.52
 -23   3  -1   -1.37    2.62
 -23  -3  -2   24.57    3.17
 -23  -3  -2   27.60    3.03
 -23   3  -2   29.20    3.36
 -23  -3  -3   12.86    2.81
 -23   3  -3   13.10    3.06
 -23  -3  -4   16.52    2.96
 -23   3  -4   11.38    3.11
 -23  -3  -5   -3.06    2.52
 -23   3  -5   -0.03    2.79
 -23  -3  -6   15.75    3.06
 -23   3  -6   15.61    3.33
 -23  -3  -7    1.58    2.79
 -23   3  -7   -1.16    2.99
  23   5  -8    5.41    3.14
  23   5  -7    1.96    3.13
  23   5  -7   -1.39    2.66
  23   5  -6   -0.58    2.97
  23   5  -6   -2.75    2.61
  23   5  -5    3.57    2.97
  23   5  -5    1.85    2.89
 -23  -5   4    8.27    2.92
  23   5  -4    6.71    2.84
  23   5  -4    9.90    3.00
 -23  -5   3    2.88    2.88
  23   5  -3    7.81    2.84
  23   5  -3    4.03    2.76
 -23  -5   2    8.99    3.15
 -23  -5   2    6.92    2.91
 -23   5   2    8.86    2.60
 -23  -5   1   -3.02    3.11
 -23  -5   1    5.09    2.88
 -23   5   1    0.28    2.45
 -23  -5   0    6.24    3.30
 -23  -5   0    2.33    2.90
 -23   5   0    5.12    2.70
  23  -5   0   -3.25    2.51
 -23  -5  -1   -4.72    3.05
 -23  -5  -1   -3.71    2.62
 -23   5  -1    1.34    2.71
  23  -5   1   -3.68    2.60
 -23  -5  -2   11.20    3.13
 -23   5  -2   11.43    3.09
  23  -5   2    1.03    2.88
 -23  -5  -3    8.76    3.05
 -23   5  -3    9.73    3.14
  23  -5   3    6.41    3.09
 -23  -5  -4   12.78    3.30
 -23   5  -4    8.36    3.19
  23  -5   4   10.10    3.22
 -23  -5  -5    0.07    3.07
 -23  -5  -6    6.68    3.15
  24   0 -13    3.16    3.36
  24   0 -12   -0.17    3.21
  24   0 -12   -0.03    2.74
  24   0 -11    0.53    3.02
  24   0 -11   -1.65    2.67
  24   0 -10   -1.00    2.86
  24   0 -10    1.56    2.80
  24   0  -9    2.47    2.68
  24   0  -9    0.97    2.72
 -24   0   8   13.14    3.33
 -24   0   7   -2.94    2.93
 -24   0   6    8.52    3.15
 -24   0   5    2.11    2.77
 -24   0   4    3.87    3.00
 -24   0   3   -0.75    2.80
 -24   0   2   34.42    3.35
 -24   0   1   -1.81    2.73
 -24   0   0   47.99    3.71
 -24   0  -1    0.76    2.57
 -24   0  -2   19.45    3.16
 -24   0  -3   -2.30    2.75
 -24   0  -4   19.57    3.33
 -24   0  -5    4.67    2.82
 -24   0  -6   27.75    3.58
 -24   0  -7   -2.18    2.97
  24  -2 -11    0.30    2.88
  24   2 -11    1.03    3.15
  24   2 -11    2.54    2.70
  24  -2 -10    5.89    2.82
  24  -2 -10    0.72    2.67
  24   2 -10   -2.83    2.91
  24   2 -10    4.41    2.84
 -24   2   9    3.15    2.95
  24   2  -9    6.12    3.12
  24   2  -9    5.20    2.94
 -24   2   8    2.21    2.92
  24   2  -8   -0.20    2.87
  24   2  -8    1.00    2.83
 -24  -2   7    0.42    2.67
 -24   2   7    2.93    2.98
  24   2  -7    4.17    2.83
  24   2  -7    4.89    2.80
 -24  -2   6   17.66    3.54
 -24   2   6   14.42    3.19
 -24  -2   5   -0.55    3.07
 -24   2   5   -1.70    2.82
 -24  -2   4    6.27    3.11
 -24   2   4    2.06    2.57
 -24  -2   3    4.65    3.05
 -24   2   3    3.47    2.63
 -24  -2   2    9.55    3.11
 -24   2   2    4.25    2.73
 -24  -2   1    1.37    2.93
 -24  -2   1    3.68    2.29
 -24   2   1   10.77    2.97
 -24  -2   0   21.66    3.28
 -24   2   0   20.54    3.02
 -24  -2  -1   -1.96    2.67
 -24   2  -1    2.73    2.73
 -24  -2  -2   17.16    3.04
 -24   2  -2   13.03    3.01
 -24  -2  -3    1.05    2.63
 -24   2  -3   -1.33    2.83
 -24  -2  -4    1.38    2.73
 -24   2  -4    6.10    2.99
 -24  -2  -5    0.85    2.65
 -24   2  -5    4.15    2.87
 -24  -2  -6   24.69    3.29
 -24   2  -6   27.16    3.72
 -24  -2  -7   -2.90    2.84
 -24  -2  -8   30.53    3.63
  24   4  -9    3.07    3.02
  24   4  -9   -0.64    2.87
  24   4  -8   -1.18    3.13
  24   4  -8   -1.20    2.64
  24   4  -7    4.93    3.09
  24   4  -7   -1.57    2.84
  24   4  -6    2.08    2.95
  24   4  -6    2.39    2.99
 -24   4   5    0.29    2.73
  24   4  -5    1.42    2.78
  24   4  -5   -0.23    2.80
 -24  -4   4   10.43    3.32
 -24   4   4    7.87    2.59
 -24  -4   3   -0.25    3.21
 -24  -4   3    3.61    2.69
 -24   4   3    9.44    2.70
 -24  -4   2    2.58    3.28
 -24  -4   2    2.60    2.71
 -24   4   2    5.68    2.56
 -24  -4   1    5.50    3.28
 -24  -4   1    5.07    2.71
 -24   4   1    5.01    2.54
 -24  -4   0   -0.45    3.16
 -24  -4   0   -3.14    2.50
 -24   4   0   -0.99    2.48
 -24  -4  -1   -1.02    3.07
 -24  -4  -1   -2.95    2.56
 -24   4  -1   -2.76    2.48
 -24  -4  -2    8.40    3.26
 -24  -4  -2    7.61    2.77
 -24   4  -2    7.12    2.99
 -24  -4  -3    5.82    3.09
 -24  -4  -3   -2.51    2.72
 -24   4  -3   -2.52    2.83
 -24  -4  -4    6.14    3.07
 -24   4  -4    4.83    3.12
 -24  -6   4    1.11    3.13
  24  -6  -4   -1.98    2.94
  24   6  -4    0.53    3.12
  24   6  -4   -2.26    2.88
 -24  -6   3   -2.91    3.05
  24  -6  -3    1.67    3.18
  24   6  -3    0.17    3.21
  24   6  -3    1.09    2.99
 -24  -6   2   -0.74    3.03
  24  -6  -2    2.15    3.22
  24   6  -2   -2.46    2.98
  24   6  -2    0.43    2.96
 -24  -6   1    0.44    3.02
  24  -6  -1    0.51    3.17
 -24  -6   0    4.32    3.05
  24  -6   0   -1.98    3.10
 -24  -6  -1    3.05    3.11
  24  -6   1   -4.65    3.05
 -24  -6  -2   -0.05    3.12
  24  -6   2    1.68    3.27
  25  -1 -13    3.78    3.36
  25  -1 -12    1.52    3.28
  25  -1 -12    8.29    3.06
  25  -1 -11   -4.69    2.98
  25  -1 -11   -2.48    2.92
  25   1 -11    1.75    3.26
  25   1 -11    2.71    2.72
  25  -1 -10    9.22    3.07
  25  -1 -10    8.16    3.15
  25   1 -10    4.43    3.30
  25   1 -10    5.87    3.13
 -25   1   9   -1.00    2.97
  25   1  -9    5.38    3.03
  25   1  -9   -1.83    2.94
 -25   1   8   -0.46    3.10
  25   1  -8   -0.65    2.71
  25   1  -8    0.58    2.77
 -25  -1   7    5.01    3.19
 -25   1   7    2.32    3.12
 -25  -1   6   -2.60    3.08
 -25   1   6    2.53    3.03
 -25  -1   5   -2.97    2.74
 -25   1   5    0.78    2.90
 -25  -1   4    9.92    3.28
 -25   1   4   10.87    3.08
 -25  -1   3   12.30    3.21
 -25   1   3   13.43    3.02
 -25  -1   2    1.29    2.98
 -25   1   2   -0.51    2.56
 -25  -1   1    0.84    2.66
 -25   1   1   -4.85    2.63
 -25  -1   0    2.69    2.73
 -25   1   0   -3.58    2.78
 -25  -1  -1    0.29    2.60
 -25   1  -1   -2.20    2.52
 -25  -1  -2    0.72    2.73
 -25   1  -2   -2.98    2.76
 -25  -1  -3   -1.14    2.87
 -25   1  -3    4.99    3.04
 -25  -1  -4    3.33    2.84
 -25   1  -4    0.95    3.08
 -25  -1  -5   -0.29    2.88
 -25   1  -5   -1.09    3.10
 -25  -1  -6    6.90    3.06
 -25   1  -6    6.03    3.32
 -25  -1  -7    6.93    3.35
  25   3  -9    9.93    3.50
  25   3  -9    5.83    3.03
 -25   3   8   -0.67    3.07
  25   3  -8   -5.41    3.12
  25   3  -8    1.99    2.84
 -25   3   7    3.79    3.19
  25   3  -7    1.41    3.09
  25   3  -7    2.59    3.05
 -25   3   6    1.48    3.07
  25   3  -6    8.49    2.97
  25   3  -6    2.85    2.92
 -25  -3   5    1.81    3.26
 -25   3   5   -0.44    2.85
 -25  -3   4    0.75    3.20
 -25   3   4    2.96    2.59
 -25  -3   3   13.58    3.42
 -25   3   3   17.06    3.04
 -25  -3   2    1.39    3.22
 -25   3   2   -1.74    2.53
 -25  -3   1    6.57    2.99
 -25  -3   1    1.97    2.58
 -25   3   1    5.92    2.82
 -25  -3   0    0.83    3.07
 -25  -3   0   -0.10    2.48
 -25   3   0    1.20    2.61
 -25  -3  -1    0.03    3.06
 -25   3  -1    1.08    2.59
 -25  -3  -2    0.43    2.78
 -25   3  -2    0.54    2.86
 -25  -3  -3    4.65    3.02
 -25   3  -3    9.58    3.22
 -25  -3  -4    2.39    2.82
 -25   3  -4   -1.36    2.96
 -25  -3  -5    4.05    3.00
 -25  -3  -6   -3.64    2.77
  25   5  -5    5.82    3.31
  25   5  -5    3.38    3.15
  25   5  -4    1.17    3.02
  25   5  -4   -0.57    2.87
 -25  -5   3    8.75    3.21
  25   5  -3    4.50    2.99
 -25  -5   2   -1.06    3.35
 -25  -5   2    0.29    2.91
 -25   5   2    3.10    2.83
 -25  -5   1    5.24    3.54
 -25  -5   1    3.17    2.82
 -25   5   1    7.77    2.77
 -25  -5   0   -1.39    3.35
 -25  -5   0   -1.37    2.91
 -25   5   0   -0.94    2.78
 -25  -5  -1   -1.75    3.54
 -25  -5  -1   -5.40    2.81
 -25   5  -1    7.14    3.04
 -25  -5  -2    6.24    3.06
 -25  -5  -3    8.47    3.00
  26   0 -11   -0.06    3.14
  26   0 -11   -0.65    3.01
  26   0 -10    5.63    3.31
  26   0 -10    8.35    3.31
  26   0  -9    4.71    3.02
  26   0  -9   -1.41    2.83
 -26   0   8    2.06    3.31
 -26   0   7   -2.18    3.13
 -26   0   6   50.95    4.10
 -26   0   5   -0.09    3.10
 -26   0   4   24.44    3.49
 -26   0   3    0.37    3.00
 -26   0   2   -0.70    2.63
 -26   0   1    0.51    2.85
 -26   0   0   22.89    3.38
 -26   0  -1   -0.72    3.02
 -26   0  -2    9.78    3.30
 -26   0  -3   -0.64    2.99
 -26   0  -4   -1.79    2.96
 -26   0  -5   -3.49    2.90
  26  -2 -10   14.30    3.16
  26  -2 -10    8.22    3.03
 -26   2   9   -6.29    3.06
  26   2  -9    1.19    2.89
 -26   2   8   -2.99    3.14
  26   2  -8    3.02    3.16
  26   2  -8   -2.39    3.03
 -26  -2   7    2.06    3.24
 -26   2   7   -2.66    3.15
  26   2  -7    7.82    2.88
  26   2  -7    1.14    2.87
 -26  -2   6   17.54    3.70
 -26   2   6   22.96    3.64
 -26  -2   5    4.13    3.31
 -26   2   5   -0.55    3.08
 -26  -2   4    2.35    2.99
 -26   2   4    8.29    3.01
 -26  -2   3    0.90    3.19
 -26  -2   2    9.04    3.34
 -26   2   2    4.74    2.86
 -26  -2   1   -0.34    3.10
 -26   2   1   -0.55    2.61
 -26  -2   0   16.50    3.40
 -26   2   0    8.17    2.89
 -26  -2  -1   -3.24    2.80
 -26   2  -1    2.29    2.95
 -26  -2  -2    8.79    3.07
 -26   2  -2   13.85    3.31
 -26  -2  -3    8.77    3.03
 -26   2  -3   10.75    3.37
 -26  -2  -4    5.45    3.02
 -26  -2  -5   -0.34    2.90
 -26   4   5    5.97    3.22
  26   4  -5   -0.64    3.03
 -26  -4   4    5.63    3.33
 -26   4   4    1.21    2.88
 -26  -4   3   11.23    3.72
 -26   4   3   11.63    2.98
 -26  -4   2   11.82    3.72
 -26  -4   2    6.59    2.88
 -26   4   2    8.02    3.02
 -26  -4   1    2.22    3.40
 -26  -4   1    6.29    2.91
 -26   4   1    0.07    2.88
 -26  -4   0   -0.89    3.40
 -26  -4   0    5.86    2.80
 -26   4   0    0.82    2.76
 -26  -4  -1    7.51    3.57
 -26  -4  -1    2.74    2.73
 -26   4  -1   -0.29    2.83
 -26  -4  -2    3.95    3.63
 -26  -4  -3    5.92    3.54
  27  -1 -10    0.52    3.01
  27  -1 -10   -5.03    3.00
 -27   1   9    2.73    3.33
 -27   1   8    7.16    3.63
  27   1  -8   10.25    3.03
  27   1  -8    6.70    3.17
 -27  -1   7   -0.12    3.46
 -27   1   7   -4.29    3.13
 -27  -1   6   31.54    3.85
 -27   1   6   20.84    3.59
 -27  -1   5    5.99    3.14
 -27   1   5    2.55    3.17
 -27  -1   4    0.92    3.22
 -27   1   4    1.40    3.18
 -27  -1   3    0.69    3.08
 -27   1   3   -0.77    3.03
 -27  -1   2    9.08    3.38
 -27   1   2   11.39    3.13
 -27  -1   1   -3.54    2.76
 -27   1   1   -1.75    3.03
 -27  -1   0   20.38    3.47
 -27   1   0   27.19    3.60
 -27  -1  -1    0.99    3.00
 -27   1  -1    0.93    3.10
 -27  -1  -2   14.56    3.41
 -27   1  -2   15.08    3.62
 -27  -1  -3   -8.84    2.98
 -27   3   8   10.05    3.61
 -27   3   7   -1.18    3.41
 -27   3   6    5.51    3.49
 -27   3   5   -0.98    3.24
 -27  -3   4    9.85    3.81
 -27   3   4    4.66    3.14
 -27  -3   3   -6.97    3.22
 -27   3   3    0.65    2.92
 -27  -3   2   11.12    3.62
 -27   3   2    8.11    3.05
 -27  -3   1    2.48    3.38
 -27   3   1    1.38    2.99
 -27  -3   0   10.61    3.64
 -27   3   0    9.71    3.13
 -27  -3  -1   -5.06    3.21
 -27  -3  -2    0.82    3.28
 -28   0   5    1.20    3.42
 -28   0   4    0.23    3.41
 -28   0   3   -4.23    3.14
 -28   0   2   15.65    3.63
 -28   0   1   -0.10    3.17
 -28   2   6    7.85    3.58
 -28   2   5    0.50    3.32
 -28   2   4    7.16    3.29
 -28   2   3   -0.14    2.83
   0   0   0    0.00    0.00
;
_shelx_hkl_checksum     91248
_shelx_res_file
;
    12magno3.res created by SHELXL-2014/7
TITL 12magno3 in C2/c
CELL 0.71073  22.4320   8.1656  15.0356  90.000  98.636  90.000
ZERR    8.00   0.0032   0.0012   0.0022   0.000   0.003   0.000
LATT  7
SYMM -X, Y, 0.5-Z
SFAC C H N O S AG
UNIT 96 96 24 24 8 8
TEMP 25
SIZE 0.05 0.20 0.25
OMIT -4 52
OMIT 2 0 0
L.S. 10
ISOR 0.005 O3 O1' O2' O3'
ACTA
BOND $H
CONF
FMAP 2
PLAN 20
EQIV $1 x-1/2, y+1/2, z
EQIV $2 -x+1/2, -y+1/2, -z+1
EQIV $3 x, y-1, z
EQIV $4 -x+1/2, -y+3/2, -z+1
EQIV $5 -x+1/2, y-1/2, -z+1/2
EQIV $6 x+1/2, y-1/2, z
EQIV $7 -x+1/2, y-3/2, -z+1/2
MPLA 6 N1 C1 C2 C3 C4 C5
MPLA 6 C8 C9 N2 C10 C11 C12
MPLA 6 N1 C1 C2 C3 C4 C5
MPLA 6 C8_$1 C9_$1 N2_$1 C10_$1 C11_$1 C12_$1
MPLA 3 N1 N2_$1 S1_$2 Ag1
RTAB A..B Ag1 O1
RTAB A..B Ag1 O1'
HTAB
HTAB C5 O2
HTAB C5 O2_$4
HTAB C6 O2_$5
HTAB C6 O2'_$3
HTAB C7 O3'_$5
HTAB C9 O1_$6
HTAB C12 O3_$7
WGHT    0.052600
FVAR       0.09984   0.57007
AG1   6    0.130081    0.478238    0.491297    11.00000    0.04561    0.07475 =
         0.04491   -0.00544    0.00258    0.00963
S1    5    0.333417   -0.071122    0.349261    11.00000    0.03659    0.04769 =
         0.04096   -0.00361    0.00632    0.00283
N1    3    0.216285    0.406769    0.430616    11.00000    0.04602    0.05112 =
         0.04182   -0.00086    0.00975    0.00280
N2    3    0.545751   -0.155155    0.425583    11.00000    0.04295    0.06212 =
         0.04482   -0.00754    0.00552    0.00697
N3    3    0.118285    0.808385    0.366323    11.00000    0.07589    0.05980 =
         0.06575   -0.00267    0.01968    0.00747
part 1
O1    4    0.080007    0.756210    0.411412    21.00000    0.07149    0.09995 =
         0.14734    0.04635    0.01433   -0.02107
O2    4    0.170119    0.747185    0.389285    21.00000    0.10249    0.11028 =
         0.12743    0.00422   -0.01624    0.06329
O3    4    0.116875    0.925606    0.318063    21.00000    0.13214    0.08817 =
         0.10188    0.04873    0.04544    0.03291
part 2
O1'   4    0.100865    0.764155    0.431065   -21.00000    0.08082    0.06905 =
         0.06817    0.00344    0.01333   -0.00475
O2'   4    0.164079    0.844577    0.358973   -21.00000    0.12517    0.14489 =
         0.13125   -0.00620    0.02654   -0.03305
O3'   4    0.076240    0.814672    0.293015   -21.00000    0.09952    0.10980 =
         0.07384   -0.01878   -0.00055    0.03992
part 0
C1    1    0.223103    0.272154    0.382370    11.00000    0.03744    0.04536 =
         0.03294    0.00344   -0.00007    0.00269
AFIX  43
H1    2    0.190510    0.201123    0.369908    11.00000   -1.20000
AFIX   0
C2    1    0.276049    0.232389    0.349829    11.00000    0.04110    0.04067 =
         0.03290    0.00661    0.00162    0.00571
C3    1    0.324411    0.339181    0.369667    11.00000    0.04197    0.05048 =
         0.04783    0.00618    0.01011    0.00131
AFIX  43
H3    2    0.360553    0.317470    0.348698    11.00000   -1.20000
AFIX   0
C4    1    0.318811    0.477835    0.420618    11.00000    0.04576    0.04346 =
         0.05405    0.00755    0.00264   -0.00650
AFIX  43
H4    2    0.350956    0.549793    0.434926    11.00000   -1.20000
AFIX   0
C5    1    0.264025    0.506612    0.449756    11.00000    0.05915    0.04702 =
         0.04345   -0.00360    0.00402    0.00267
AFIX  43
H5    2    0.260138    0.599506    0.484210    11.00000   -1.20000
AFIX   0
C6    1    0.278561    0.078520    0.296608    11.00000    0.04530    0.05620 =
         0.03699   -0.00022    0.00203    0.00565
AFIX  23
H6A   2    0.288423    0.106540    0.237835    11.00000   -1.20000
H6B   2    0.238911    0.028373    0.287669    11.00000   -1.20000
AFIX   0
C7    1    0.397510   -0.039536    0.289047    11.00000    0.03921    0.06420 =
         0.04006   -0.00307    0.00619    0.00152
AFIX  23
H7A   2    0.387003   -0.072235    0.226639    11.00000   -1.20000
H7B   2    0.408860    0.075177    0.290821    11.00000   -1.20000
AFIX   0
C8    1    0.448772   -0.141856    0.334450    11.00000    0.03695    0.05493 =
         0.03880   -0.00438    0.01517    0.00132
C9    1    0.498515   -0.069700    0.382927    11.00000    0.04179    0.05126 =
         0.04322   -0.00517    0.00923    0.00557
AFIX  43
H9    2    0.499732    0.043976    0.386568    11.00000   -1.20000
AFIX   0
C10   1    0.542201   -0.317798    0.419506    11.00000    0.05144    0.06381 =
         0.06264    0.00506    0.01037    0.01882
AFIX  43
H10   2    0.573884   -0.379190    0.449632    11.00000   -1.20000
AFIX   0
C11   1    0.494624   -0.399964    0.371486    11.00000    0.05975    0.04804 =
         0.08515   -0.00214    0.02264    0.00336
AFIX  43
H11   2    0.494444   -0.513721    0.368446    11.00000   -1.20000
AFIX   0
C12   1    0.447437   -0.310638    0.328166    11.00000    0.04477    0.06082 =
         0.05893   -0.01151    0.01756   -0.00429
AFIX  43
H12   2    0.414695   -0.363106    0.294726    11.00000   -1.20000
AFIX   0
HKLF 4
REM  12magno3 in C2/c
REM R1 =  0.0436 for    1763 Fo > 4sig(Fo)  and  0.0811 for all    2676 data
REM    209 parameters refined using     24 restraints
END
WGHT      0.0525      0.0000
REM Instructions for potential hydrogen bonds
HTAB C4 O1'_$4
HTAB C5 O2_$4
HTAB C6 O2_$5
HTAB C6 O2'_$3
HTAB C7 O3'_$5
HTAB C9 O1_$6
REM Highest difference peak  0.655,  deepest hole -0.659,  1-sigma level  0.096
Q1    1   0.1080  0.4765  0.4344  11.00000  0.05    0.66
Q2    1   0.1533  0.4666  0.5589  11.00000  0.05    0.56
Q3    1   0.1291  0.3651  0.5036  11.00000  0.05    0.50
Q4    1   0.0945  0.8696  0.2875  11.00000  0.05    0.43
Q5    1   0.1416  0.9367  0.3478  11.00000  0.05    0.40
Q6    1   0.3398 -0.0797  0.4132  11.00000  0.05    0.35
Q7    1   0.0198  0.7716  0.2273  11.00000  0.05    0.33
Q8    1   0.0648  0.7131  0.3115  11.00000  0.05    0.33
Q9    1   0.4438 -0.5053  0.3128  11.00000  0.05    0.30
Q10   1   0.5933 -0.2988  0.4783  11.00000  0.05    0.29
Q11   1   0.2294 -0.0056  0.3457  11.00000  0.05    0.29
Q12   1   0.5782 -0.1209  0.4576  11.00000  0.05    0.28
Q13   1   0.2901 -0.1743  0.2834  11.00000  0.05    0.27
Q14   1   0.1415  0.7646  0.4438  11.00000  0.05    0.27
Q15   1   0.3327 -0.1896  0.3420  11.00000  0.05    0.27
Q16   1   0.3081  0.0357  0.3337  11.00000  0.05    0.27
Q17   1   0.5332 -0.2142  0.2961  11.00000  0.05    0.27
Q18   1   0.3373 -0.3651  0.2972  11.00000  0.05    0.26
Q19   1   0.2496 -0.1417  0.2358  11.00000  0.05    0.26
Q20   1   0.1808  0.4069  0.3800  11.00000  0.05    0.26
;
_shelx_res_checksum     30376
data_New_Global_Publ_Block
_journal_date_recd_electronic     2017-09-24
_journal_date_accepted     2017-09-27
_journal_name_full     'Acta Crystallographica, Section E'
_journal_year     2017
_journal_volume     73
_journal_issue     10
_journal_page_first     1587
_journal_page_last     1589
_journal_paper_category     GM
_journal_paper_doi     10.1107/S2056989017013925
_journal_coeditor_code     SJ5535
loop_
    _publ_contact_author_name
    _publ_contact_author_address
    _publ_contact_author_email
    _publ_contact_author_fax
    _publ_contact_author_phone
    'Park, Ki-Min'
;
Research institute of Natural Science, Gyeongsang National University,
Jinju 52828, Republic of Korea
;
 'kmpark@gnu.ac.kr' '+82-55-753-7614' '+82-55-772-2788'
    'Kang, Youngjin'
;
Division of Science Education, Kangwon National University,
Chuncheon 24341, Republic of Korea
;
 'kangy@kangwon.ac.kr' '+82-33-259-5600' '+82-33-250-6737'
_publ_section_title
;\
Crystal structure of a twisted-ribbon type double-stranded Ag^I^ coordination
polymer:
<i>catena</i>-poly[[silver(I)-\m~3~-bis(pyridin-3-ylmethyl)sulfane-\
\k^3^<i>N</i>:<i>N</i>':<i>S</i>] nitrate]
;
loop_
    _publ_author_name
    _publ_author_footnote
    _publ_author_address
    'Moon, Suk-Hee' .
;
Department of Food and Nutrition,
Kyungnam College of Information and Technology,
Busan 47011, Republic of Korea
;
    'Kang, Youngjin' .
;
Division of Science Education, Kangwon National University, Chuncheon 24341,
Republic of Korea
;
    'Park, Ki-Min' .
;
Research institute of Natural Science, Gyeongsang National University,
Jinju 52828, Republic of Korea
;
_publ_section_synopsis
;
The reaction of Ag^I^ with the tridentate ligand bis(pyridin-3-ylmethyl)sulfane
afforded a one-dimensional double-stranded chain polymeric structure with the
charge balanced by a nitrate anion that is disordered over two sites. The
Ag^I^ cation adopts a highly distorted trigonal--planar geometry coordinated
by two pyridine N atoms and one S atom from three individual ligands. Each
ligand bridges the Ag^I^ atoms to form a zigzag chain. Two adjacent chains are
connected by an Ag---S bond, resulting in the formation of a twisted-ribbon
type double-stranded chain. These chains are linked by \p--\p interactions,
generating a three-dimensional supramolecular network.
;
