# Supplementary material for: Crystal structure of a twisted-ribbon type double-stranded AgI coordination polymer: catena-poly[[silver(I)-μ3-bis­(pyridin-3-ylmeth­yl)sulfane-κ3 N:N′:S] nitrate]
Source: Acta Crystallogr E Crystallogr Commun. 2017 Sep 29;73(Pt 10):1587–9. doi: 10.1107/S2056989017013925 (PMC5730324; doi:10.1107/S2056989017013925)
Supplement: Supplementary file 2 [file e-73-01587-Isup2.hkl]

data_I                                                                          
_shelx_title ' 12magno3 in C2/c'                                                
_shelx_refln_list_code          4                                               
_shelx_F_calc_maximum      443.58                                               
_exptl_crystal_F_000      1536.00                                               
_reflns_d_resolution_high  0.8107                                               
                                                                                
loop_                                                                           
 _space_group_symop_operation_xyz                                               
 'x, y, z'                                                                      
 '-x, y, -z+1/2'                                                                
 'x+1/2, y+1/2, z'                                                              
 '-x+1/2, y+1/2, -z+1/2'                                                        
 '-x, -y, -z'                                                                   
 'x, -y, z-1/2'                                                                 
 '-x+1/2, -y+1/2, -z'                                                           
 'x+1/2, -y+1/2, z-1/2'                                                         
                                                                                
_cell_length_a    22.4320                                                       
_cell_length_b     8.1656                                                       
_cell_length_c    15.0356                                                       
_cell_angle_alpha  90.000                                                       
_cell_angle_beta   98.636                                                       
_cell_angle_gamma  90.000                                                       
                                                                                
_shelx_F_squared_multiplier     1.000                                           
                                                                                
loop_                                                                           
 _refln_index_h                                                                 
 _refln_index_k                                                                 
 _refln_index_l                                                                 
 _refln_F_squared_calc                                                          
 _refln_F_squared_meas                                                          
 _refln_F_squared_sigma                                                         
 _refln_observed_status                                                         
   4   0   0      79033.54      81024.27       573.77 o                         
   6   0   0       8191.26       8688.76       319.48 o                         
   8   0   0      42578.70      40805.96      2218.56 o                         
  10   0   0       7593.18       7537.02       304.80 o                         
  12   0   0      20257.72      19095.90       699.09 o                         
  14   0   0       1813.12       1975.51       139.36 o                         
  16   0   0       8564.21       9009.16       235.71 o                         
  18   0   0       3809.23       3663.27       325.00 o                         
  20   0   0       8980.85       8214.27       393.21 o                         
  24   0   0       5241.76       4813.81       372.14 o                         
  26   0   0       1798.82       2296.06       339.04 o                         
   1   1   0      76064.60      74033.34      6363.84 o                         
   3   1   0      83506.56      81809.02      1826.92 o                         
   5   1   0      16278.41      15884.54       144.78 o                         
   7   1   0      43457.49      43367.10      1176.36 o                         
   9   1   0      11907.38      12234.13       255.98 o                         
  11   1   0      40158.84      40092.85       912.13 o                         
  13   1   0        844.68        876.93       101.28 o                         
  15   1   0      10496.89      10235.82       368.81 o                         
  17   1   0        682.20        907.82       148.30 o                         
  19   1   0       1801.83       1709.83       173.64 o                         
  21   1   0       1379.94       1451.31       153.04 o                         
  23   1   0       7641.49       6961.63       467.44 o                         
  25   1   0          2.51        -41.78       314.47 o                         
  27   1   0       2730.70       2422.37       341.55 o                         
   0   2   0      79150.75      71766.90      2323.18 o                         
   2   2   0       7874.04       8614.45       249.71 o                         
   4   2   0      61410.08      61678.52      2060.84 o                         
   6   2   0      22337.04      23011.29      1025.79 o                         
   8   2   0      80956.25      80305.80      3097.92 o                         
  10   2   0       1004.06        824.07        94.79 o                         
  12   2   0       8085.21       7772.67       209.71 o                         
  14   2   0       2838.41       3192.56       175.91 o                         
  16   2   0      11950.13      11854.73       464.97 o                         
  18   2   0       2019.14       1949.43       136.01 o                         
  20   2   0       3766.53       3373.49       174.58 o                         
  22   2   0        973.01        847.12       148.90 o                         
  24   2   0       2144.04       2113.37       222.86 o                         
  26   2   0       1497.76       1303.27       417.79 o                         
   1   3   0      54753.76      49712.95      1149.22 o                         
   3   3   0      39383.39      36283.61      1098.53 o                         
   5   3   0      29742.08      30399.38      1059.15 o                         
   7   3   0      44211.10      43874.94      2247.52 o                         
   9   3   0       4306.45       4522.00       194.90 o                         
  11   3   0       6593.55       6292.39       269.59 o                         
  13   3   0       2417.70       2560.93       137.74 o                         
  15   3   0      10717.50      10249.04       191.74 o                         
  17   3   0        452.16        558.49       130.71 o                         
  19   3   0       4118.40       3744.90       152.88 o                         
  21   3   0        306.31        201.54       144.44 o                         
  23   3   0       2832.36       2838.17       231.13 o                         
  25   3   0          0.36         62.22       155.62 o                         
   0   4   0      27939.02      24064.81       858.77 o                         
   2   4   0       5537.60       5664.23       228.01 o                         
   4   4   0      27997.82      26508.78       490.28 o                         
   6   4   0        291.95        276.86        61.04 o                         
   8   4   0      22315.63      23103.70       856.27 o                         
  10   4   0        599.91        723.33       115.26 o                         
  12   4   0       6410.04       7150.22       202.76 o                         
  14   4   0       1669.03       2061.12       144.88 o                         
  16   4   0       3475.41       4076.07       160.37 o                         
  18   4   0       2602.84       2453.35       145.58 o                         
  20   4   0       2887.75       2822.63       201.25 o                         
  22   4   0       1162.84       1051.15       163.17 o                         
  24   4   0         10.06       -161.04       154.28 o                         
   1   5   0        336.55        285.64        75.09 o                         
   3   5   0        861.52       1038.64        80.37 o                         
   5   5   0       7758.54       8242.79       175.71 o                         
   7   5   0      11353.20      11776.78       289.86 o                         
   9   5   0       5118.17       5781.98       182.98 o                         
  11   5   0       5033.69       5006.77       137.93 o                         
  13   5   0        184.10        218.43       128.09 o                         
  15   5   0       5708.69       6115.15       187.20 o                         
  17   5   0        323.37        314.26       124.00 o                         
  19   5   0       2429.29       2139.49       152.00 o                         
  21   5   0        148.25         59.37       131.69 o                         
  23   5   0        276.07        233.37       177.89 o                         
   0   6   0        724.58        433.93       171.76 o                         
   2   6   0        966.66        998.82       127.96 o                         
   4   6   0       4735.09       5036.52       162.10 o                         
   6   6   0        105.50        271.56       101.07 o                         
   8   6   0       1358.75       1495.11       141.02 o                         
  10   6   0       2795.44       3087.45       236.86 o                         
  12   6   0       5579.92       6022.53       156.25 o                         
  14   6   0         31.15        -15.85       104.96 o                         
  16   6   0       3035.62       2814.71       238.17 o                         
  18   6   0       3105.47       2519.85       255.29 o                         
  20   6   0          0.63        147.58       194.68 o                         
   1   7   0        357.32        228.38       130.03 o                         
   3   7   0        480.50        292.40       151.60 o                         
   5   7   0       4948.35       5027.37       188.42 o                         
   7   7   0        708.18        929.68       201.38 o                         
   9   7   0         35.94         13.46       198.11 o                         
  11   7   0       1982.72       1812.75       225.61 o                         
  13   7   0       1713.47       2308.82       307.95 o                         
  15   7   0       3131.20       3371.65       248.01 o                         
  17   7   0        193.82        236.83       204.62 o                         
  19   7   0        324.19        334.53       252.28 o                         
   0   8   0         13.16         -1.40       177.76 o                         
   2   8   0         85.52         68.53       168.41 o                         
   4   8   0          1.85        148.41       144.57 o                         
   6   8   0        322.83        495.46       220.68 o                         
   8   8   0        430.19        417.22       201.06 o                         
  10   8   0          7.50        299.92       280.86 o                         
  12   8   0        470.06        422.32       212.07 o                         
  14   8   0        361.92        368.98       216.87 o                         
  16   8   0        103.16        -38.22       216.44 o                         
   1   9   0         22.84        -51.14       398.73 o                         
   3   9   0        106.32         84.38       195.19 o                         
   5   9   0         25.61        -25.72       232.72 o                         
   7   9   0         12.70         53.52       282.37 o                         
   9   9   0         62.80         97.00       455.40 o                         
  11   9   0        476.29        509.15       224.25 o                         
   0  10   0          6.95         18.06       284.88 o                         
   2  10   0          4.79        111.34       296.91 o                         
 -27   1   1        105.50       -269.50       204.67 o                         
 -25   1   1         59.29       -202.74       285.38 o                         
 -23   1   1        242.04        208.41       189.01 o                         
 -21   1   1        366.03        593.07       225.69 o                         
 -19   1   1       1117.82       1106.73       154.76 o                         
 -17   1   1         50.82        418.79       146.03 o                         
 -15   1   1         26.58        -42.31       106.11 o                         
 -13   1   1       5875.83       5876.88       153.61 o                         
 -11   1   1        240.41        483.85        89.00 o                         
  -9   1   1         45.61        112.34        77.60 o                         
  -7   1   1        198.47        249.00        77.33 o                         
  -5   1   1      15920.81      16359.46       609.83 o                         
  -3   1   1       1235.42       1152.49        53.92 o                         
  -1   1   1       7645.29       6623.60        94.79 o                         
   1   1   1         25.61         43.77        29.42 o                         
   3   1   1      51285.01      46835.69      2338.56 o                         
   5   1   1         33.55         32.13        79.92 o                         
   7   1   1        113.93        131.17        78.82 o                         
   9   1   1      10008.00      10315.34       250.61 o                         
  11   1   1       6773.74       7280.15       251.05 o                         
  13   1   1       3040.29       2894.90       120.46 o                         
  15   1   1          0.29        -49.40       107.67 o                         
  17   1   1        145.31        -62.10       136.38 o                         
  19   1   1        884.39       1036.01       164.60 o                         
  21   1   1       2003.43       1659.64       208.17 o                         
  23   1   1          1.72       -182.44       231.71 o                         
  25   1   1         24.55        -97.75       181.51 o                         
 -26   2   1         26.43        -45.54       200.27 o                         
 -24   2   1        727.56        546.66       264.09 o                         
 -22   2   1        302.41        382.76       149.83 o                         
 -20   2   1        376.67        430.55       156.70 o                         
 -18   2   1       3115.53       2988.94       158.25 o                         
 -16   2   1        785.50        885.28       125.84 o                         
 -14   2   1       9872.15      10035.53       328.66 o                         
 -12   2   1         28.58        176.67        97.11 o                         
 -10   2   1      13856.56      14190.62      1037.95 o                         
  -8   2   1       9320.56       9940.88       165.78 o                         
  -6   2   1        108.63        162.95        62.75 o                         
  -4   2   1       7717.13       7529.82       242.49 o                         
  -2   2   1       4221.14       4107.41        84.11 o                         
   0   2   1      26235.68      24456.16       260.51 o                         
   2   2   1      10183.67      10095.68       807.20 o                         
   4   2   1      19939.90      19033.79       705.82 o                         
   6   2   1      10911.94      10943.26       328.37 o                         
   8   2   1       1330.57       1333.15       124.95 o                         
  10   2   1      20836.06      23126.26      1126.12 o                         
  12   2   1       3943.48       4220.30       150.92 o                         
  14   2   1        361.43        380.31       115.17 o                         
  16   2   1        771.68        796.04       125.92 o                         
  18   2   1        107.26        120.25       173.59 o                         
  20   2   1          5.00         -7.17       132.70 o                         
  22   2   1         22.29        105.11       182.00 o                         
  24   2   1         58.70         36.01       235.22 o                         
  26   2   1        186.28        -54.88       277.35 o                         
 -25   3   1        579.37        471.44       161.07 o                         
 -23   3   1         23.03       -127.64       147.09 o                         
 -21   3   1       1870.63       2055.33       169.35 o                         
 -19   3   1        447.14        428.58       120.92 o                         
 -17   3   1       5784.44       5905.11       173.43 o                         
 -15   3   1       2684.02       2971.35       169.40 o                         
 -13   3   1       1421.33       1641.11       128.39 o                         
 -11   3   1      12145.88      12415.50       438.84 o                         
  -9   3   1         30.23        163.03        72.75 o                         
  -7   3   1        968.17        898.59        62.10 o                         
  -5   3   1        519.81        591.35        51.78 o                         
  -3   3   1       3245.35       3583.47        69.81 o                         
  -1   3   1      25457.55      24092.40       553.15 o                         
   1   3   1       1187.66       1186.33        68.41 o                         
   3   3   1      16377.93      15412.36       656.78 o                         
   5   3   1       4624.90       4870.87       146.78 o                         
   7   3   1      14512.84      14400.72       778.64 o                         
   9   3   1       2462.12       2283.32       109.78 o                         
  11   3   1        121.49        296.88       128.13 o                         
  13   3   1       8923.45       9109.92       423.35 o                         
  15   3   1          0.63         92.83       123.44 o                         
  17   3   1        933.73        988.01       132.22 o                         
  19   3   1        496.40        657.91       121.75 o                         
  21   3   1        191.09        404.11       148.52 o                         
  23   3   1        240.60        115.18       257.43 o                         
  25   3   1          0.40         60.05       198.30 o                         
 -24   4   1        647.34        518.66       161.85 o                         
 -22   4   1        749.54        770.77       158.73 o                         
 -20   4   1        334.79        621.66       130.35 o                         
 -18   4   1       3393.63       3363.23       154.21 o                         
 -16   4   1        671.92        931.71       132.69 o                         
 -14   4   1       7600.48       7493.07       177.38 o                         
 -12   4   1         56.87         69.87       117.74 o                         
 -10   4   1       7896.36       8101.34       273.18 o                         
  -8   4   1        458.46        486.93        65.76 o                         
  -6   4   1        951.02       1059.02        71.08 o                         
  -4   4   1        872.42        909.60        67.75 o                         
  -2   4   1       3058.67       3161.44        76.05 o                         
   0   4   1       1982.56       1887.88        79.71 o                         
   2   4   1       2962.93       2868.31        87.92 o                         
   4   4   1       1067.51       1209.17        89.49 o                         
   6   4   1      14757.97      14900.63       555.08 o                         
   8   4   1          5.01       -160.82        80.41 o                         
  10   4   1      13252.50      13725.08       886.07 o                         
  12   4   1       2152.57       2198.58       136.76 o                         
  14   4   1       2028.63       2642.49       206.56 o                         
  16   4   1       2188.94       2176.81       144.37 o                         
  18   4   1         66.73        102.07       122.93 o                         
  20   4   1        776.58        712.92       135.20 o                         
  22   4   1        128.30        210.04       154.08 o                         
  24   4   1          9.53       -232.72       154.54 o                         
 -23   5   1         32.17         84.81       205.12 o                         
 -21   5   1       2060.97       2218.84       168.82 o                         
 -19   5   1        481.34        470.78       133.95 o                         
 -17   5   1       3129.24       3306.93       188.80 o                         
 -15   5   1        978.76       1129.91       112.66 o                         
 -13   5   1       3777.10       3757.03       136.03 o                         
 -11   5   1       8248.16       9445.09       473.85 o                         
  -9   5   1       2564.79       3147.85       190.80 o                         
  -7   5   1       1045.20       1116.79       104.05 o                         
  -5   5   1       1172.77       1228.54        89.98 o                         
  -3   5   1        726.56        881.50        78.50 o                         
  -1   5   1       2495.62       2160.97        83.54 o                         
   1   5   1       1758.27       1702.32        80.98 o                         
   3   5   1       4434.32       4257.20       101.32 o                         
   5   5   1       2662.10       2470.56       129.27 o                         
   7   5   1      13049.55      14028.09       551.84 o                         
   9   5   1       3756.51       4033.33       219.47 o                         
  11   5   1        297.30        525.31       128.06 o                         
  13   5   1       8672.62       8727.22       428.85 o                         
  15   5   1          5.41       -120.71       118.86 o                         
  17   5   1       1555.70       1512.23       140.17 o                         
  19   5   1         92.71        216.67       132.72 o                         
  21   5   1        211.50         36.49       133.44 o                         
  23   5   1          9.97       -266.30       136.85 o                         
 -22   6   1        636.80        508.65       175.38 o                         
 -20   6   1        437.82        704.95       146.17 o                         
 -18   6   1       1787.28       2346.36       154.73 o                         
 -16   6   1        230.42         75.27       128.21 o                         
 -14   6   1       2730.05       2990.28       149.61 o                         
 -12   6   1          4.96        -74.97       141.64 o                         
 -10   6   1       8938.32       9477.24       304.44 o                         
  -8   6   1         37.88        -37.11       148.27 o                         
  -6   6   1       2607.43       2581.40       136.22 o                         
  -4   6   1        384.94        297.30       109.30 o                         
  -2   6   1       4255.78       3897.28       137.13 o                         
   0   6   1        628.16        682.91       107.17 o                         
   2   6   1       5510.93       5602.52       214.43 o                         
   4   6   1       1084.88       1303.00       126.36 o                         
   6   6   1       7584.97       7976.61       252.52 o                         
   8   6   1        761.11        682.28       190.99 o                         
  10   6   1       2585.88       3125.09       218.82 o                         
  12   6   1       1525.09       1518.87       162.00 o                         
  14   6   1       1691.06       1976.62       167.46 o                         
  16   6   1        199.98        316.39       148.94 o                         
  18   6   1       1037.74       1011.77       165.69 o                         
  20   6   1         66.48         46.13       152.85 o                         
 -19   7   1        102.97         26.34       210.15 o                         
 -17   7   1        781.85        699.26       219.46 o                         
 -15   7   1       1149.43        979.88       214.95 o                         
 -13   7   1        397.23        522.04       201.70 o                         
 -11   7   1         22.40        140.13       190.63 o                         
  -9   7   1       1237.91       1367.74       208.88 o                         
  -7   7   1        368.35        311.75       181.70 o                         
  -5   7   1       3412.63       3371.64       187.55 o                         
  -3   7   1       2858.95       3050.12       152.02 o                         
  -1   7   1       1695.34       1707.09       141.24 o                         
   1   7   1        923.20       1051.03       135.59 o                         
   3   7   1       2196.36       2204.67       166.82 o                         
   5   7   1       1204.76       1179.21       154.24 o                         
   7   7   1          4.81       -224.04       171.37 o                         
   9   7   1       1393.55       1387.81       209.43 o                         
  11   7   1        780.97        906.14       210.28 o                         
  13   7   1        160.83        142.56       207.78 o                         
  15   7   1        349.92        535.82       369.64 o                         
  17   7   1       1252.54       1321.95       226.85 o                         
  19   7   1          4.84        125.43       323.50 o                         
 -16   8   1        162.28        364.99       438.85 o                         
 -14   8   1        724.80        374.62       214.90 o                         
 -12   8   1        191.87        432.37       344.56 o                         
 -10   8   1        656.83        531.09       200.22 o                         
  -8   8   1        443.29        539.96       204.61 o                         
  -6   8   1       2519.38       3107.58       235.99 o                         
  -4   8   1         62.32        329.20       144.07 o                         
  -2   8   1       1478.73       1698.88       162.01 o                         
   0   8   1        106.57        140.14       145.30 o                         
   2   8   1        697.27        559.07       153.68 o                         
   4   8   1          7.81        -14.29       147.34 o                         
   6   8   1       2008.01       2006.61       228.73 o                         
   8   8   1        468.01        358.05       208.81 o                         
  10   8   1        497.79        711.98       220.19 o                         
  12   8   1         26.56        -18.44       206.90 o                         
  14   8   1        685.09        778.33       224.48 o                         
  16   8   1         21.84       -176.08       217.88 o                         
 -11   9   1         28.00       -348.86       465.93 o                         
  -9   9   1       1057.55       1344.41       236.18 o                         
  -7   9   1        122.18        369.00       204.58 o                         
  -5   9   1       2286.28       2798.70       380.17 o                         
  -3   9   1        665.09       1021.44       254.28 o                         
  -1   9   1        519.43        553.27       235.73 o                         
   1   9   1       1066.27       1248.18       331.56 o                         
   3   9   1        143.71         98.70       204.63 o                         
   5   9   1        255.81        263.16       206.31 o                         
   7   9   1          9.00          4.71       208.95 o                         
   9   9   1         30.25          6.07       207.64 o                         
  11   9   1        295.93        555.00       247.26 o                         
  -2  10   1        707.93       1459.49       343.06 o                         
   0  10   1         53.86       -118.59       206.75 o                         
   2  10   1        293.11        -25.08       307.95 o                         
 -26   0   2        255.01        -70.22       263.81 o                         
 -24   0   2       3610.53       3452.62       336.03 o                         
 -22   0   2       4476.25       4523.92       347.07 o                         
 -20   0   2       1764.41       1054.24       277.85 o                         
 -18   0   2       5979.04       6361.57       369.14 o                         
 -16   0   2       5883.03       5964.35       321.99 o                         
 -14   0   2      21698.40      20591.21       995.56 o                         
 -12   0   2      36500.28      33807.83       747.30 o                         
 -10   0   2      42431.83      44537.24      1407.83 o                         
  -8   0   2     123084.12     123641.48      1033.68 o                         
  -6   0   2      25021.96      27149.53       351.08 o                         
  -4   0   2     135153.03     144682.12       917.82 o                         
  -2   0   2       4055.70       5420.36        85.76 o                         
   0   0   2      84996.00      73379.76       477.47 o                         
   2   0   2        121.54        121.37        83.26 o                         
   4   0   2       9151.00       9024.77       218.67 o                         
   6   0   2        162.07        165.39       102.67 o                         
   8   0   2      25344.61      25093.96      2833.22 o                         
  10   0   2        443.36        486.33       117.14 o                         
  12   0   2      39035.46      37587.55       352.36 o                         
  14   0   2          4.34         10.23       147.23 o                         
  16   0   2      32062.65      31956.20      1582.87 o                         
  18   0   2       9878.14       8505.17       402.24 o                         
  20   0   2      10289.25      11360.95       445.37 o                         
  22   0   2       2456.38       2834.72       319.98 o                         
  24   0   2       1123.42       1951.00       316.98 o                         
  26   0   2       1292.64        981.02       331.02 o                         
 -27   1   2       1222.82       1042.20       230.36 o                         
 -25   1   2         53.42         32.28       194.78 o                         
 -23   1   2       2025.93       2047.75       292.40 o                         
 -21   1   2         74.50        262.79       175.29 o                         
 -19   1   2       6749.81       6206.12       285.38 o                         
 -17   1   2       1458.04       1540.07       207.74 o                         
 -15   1   2      34720.99      33011.54      1003.35 o                         
 -13   1   2        614.78        627.31        98.62 o                         
 -11   1   2      60976.97      62949.86      1106.43 o                         
  -9   1   2      10141.49      10334.39       129.24 o                         
  -7   1   2      69584.71      69041.36      2404.12 o                         
  -5   1   2      63738.66      67690.96      1828.85 o                         
  -3   1   2      11381.72      12547.66       199.02 o                         
  -1   1   2      43147.88      45695.65       571.67 o                         
   1   1   2      28344.04      25847.46       410.59 o                         
   3   1   2      55024.02      51998.68      1713.42 o                         
   5   1   2      17719.63      15769.54       795.29 o                         
   7   1   2      46787.48      44458.10      2261.37 o                         
   9   1   2      15842.14      14523.21       596.08 o                         
  11   1   2      23359.85      22119.60       971.83 o                         
  13   1   2      14523.26      13781.26       413.49 o                         
  15   1   2      27803.69      24819.06      1076.98 o                         
  17   1   2       3759.91       3732.40       212.54 o                         
  19   1   2      12795.27      12159.67       250.55 o                         
  21   1   2        625.02        910.25       195.90 o                         
  23   1   2       7458.56       7440.25       297.15 o                         
  25   1   2         11.66       -112.33       194.69 o                         
 -26   2   2        648.33        674.43       217.91 o                         
 -24   2   2        608.36        677.92       265.82 o                         
 -22   2   2       1672.12       1418.81       199.37 o                         
 -20   2   2       3081.02       3034.11       212.02 o                         
 -18   2   2       4748.47       4309.53       158.83 o                         
 -16   2   2       7405.92       6777.96       213.84 o                         
 -14   2   2      20180.34      19290.66       431.74 o                         
 -12   2   2      16113.10      16102.97       431.33 o                         
 -10   2   2      21740.39      21392.71       829.90 o                         
  -8   2   2      48568.08      47848.65      1432.65 o                         
  -6   2   2       7097.14       7357.04       116.17 o                         
  -4   2   2      58139.80      56058.80      1654.61 o                         
  -2   2   2       4854.05       5264.52       174.57 o                         
   0   2   2      65196.13      61756.16      1700.19 o                         
   2   2   2      33040.28      29394.24      1574.46 o                         
   4   2   2      25538.80      22923.41       997.52 o                         
   6   2   2        422.69        432.86        82.06 o                         
   8   2   2      34329.03      32397.54      1990.77 o                         
  10   2   2        375.85        273.31        95.11 o                         
  12   2   2      32889.60      30815.37      1335.49 o                         
  14   2   2        496.12        522.25       136.24 o                         
  16   2   2      25692.92      23872.27      1257.92 o                         
  18   2   2       3422.46       3183.20       170.99 o                         
  20   2   2       6553.16       6563.35       289.90 o                         
  22   2   2       2935.94       2285.31       220.96 o                         
  24   2   2       1369.71       1540.48       214.55 o                         
  26   2   2       1130.69       1167.98       253.78 o                         
 -25   3   2         10.38        -36.39       199.55 o                         
 -23   3   2       2536.86       2458.68       181.46 o                         
 -21   3   2          7.20         72.01       142.75 o                         
 -19   3   2       5122.17       4961.53       173.45 o                         
 -17   3   2        435.62        471.39       130.74 o                         
 -15   3   2      18325.29      18053.23       554.95 o                         
 -13   3   2        719.47        918.73       120.53 o                         
 -11   3   2      26895.52      27423.50       760.65 o                         
  -9   3   2       3317.44       3488.07       130.74 o                         
  -7   3   2      46456.56      45763.59      1789.17 o                         
  -5   3   2      11429.51      11713.88       384.24 o                         
  -3   3   2      24304.27      23711.22       595.13 o                         
  -1   3   2       6105.33       6209.63       235.78 o                         
   1   3   2      18907.18      17037.47       619.51 o                         
   3   3   2      12744.44      12549.10       861.00 o                         
   5   3   2      14387.49      13283.66       705.47 o                         
   7   3   2      18501.21      17947.23       774.44 o                         
   9   3   2       8444.12       7531.55       418.13 o                         
  11   3   2      13115.42      12535.52       516.59 o                         
  13   3   2       3852.77       3895.41       146.26 o                         
  15   3   2      10310.39       9836.78       411.33 o                         
  17   3   2       1214.69       1147.14       129.26 o                         
  19   3   2       5917.80       5327.38       251.64 o                         
  21   3   2        304.68        492.02       149.78 o                         
  23   3   2       2595.41       2727.71       184.06 o                         
  25   3   2         26.18         48.57       199.96 o                         
 -24   4   2        167.23        373.60       162.36 o                         
 -22   4   2       1798.88       1857.15       251.93 o                         
 -20   4   2       2652.95       2617.74       161.78 o                         
 -18   4   2       2775.58       2446.93       146.78 o                         
 -16   4   2       4607.36       4555.00       162.98 o                         
 -14   4   2       1377.49       1478.22       138.94 o                         
 -12   4   2       6214.83       6292.68       224.12 o                         
 -10   4   2        658.36        637.29        86.07 o                         
  -8   4   2      10266.74       9941.10       356.77 o                         
  -6   4   2       3308.81       3554.30       106.69 o                         
  -4   4   2      27138.82      26971.82       787.31 o                         
  -2   4   2       4770.32       4929.35       162.72 o                         
   0   4   2      35462.55      31429.61      1089.56 o                         
   2   4   2        313.04        240.15        60.95 o                         
   4   4   2      23360.53      24660.03       934.07 o                         
   6   4   2         14.19         63.67        72.92 o                         
   8   4   2      19445.62      20510.52      1110.75 o                         
  10   4   2       3409.58       3258.65       137.35 o                         
  12   4   2       5220.81       5494.76       247.29 o                         
  14   4   2       1336.28       1394.25       136.06 o                         
  16   4   2       4638.59       4466.81       279.87 o                         
  18   4   2        748.63        742.41       127.60 o                         
  20   4   2       1184.28        922.86       137.29 o                         
  22   4   2        618.21        465.70       163.50 o                         
  24   4   2        899.66        771.20       172.98 o                         
 -23   5   2       1059.53        831.60       165.62 o                         
 -21   5   2         14.65         -2.13       128.39 o                         
 -19   5   2       2405.89       2421.94       131.58 o                         
 -17   5   2        207.52        228.94       108.34 o                         
 -15   5   2       4820.52       5110.46       158.06 o                         
 -13   5   2        809.99        912.18       117.36 o                         
 -11   5   2       1402.75       1666.75       115.66 o                         
  -9   5   2          6.91        -99.83       116.12 o                         
  -7   5   2       3189.72       3569.68       142.05 o                         
  -5   5   2        698.50        729.09        82.57 o                         
  -3   5   2       5518.50       5553.42       218.89 o                         
  -1   5   2       1329.87       1354.81        75.54 o                         
   1   5   2      12481.52      11058.77       383.85 o                         
   3   5   2       7036.80       6482.60       185.42 o                         
   5   5   2       7824.15       7753.99       418.00 o                         
   7   5   2      13473.91      13791.95       494.87 o                         
   9   5   2        546.47        616.06       125.31 o                         
  11   5   2      10803.24      10977.99       382.37 o                         
  13   5   2          0.61         79.12       126.09 o                         
  15   5   2       2470.30       2813.08       301.00 o                         
  17   5   2          7.37       -168.69       126.42 o                         
  19   5   2        573.93        607.86       156.80 o                         
  21   5   2        147.67        182.75       152.19 o                         
  23   5   2        833.98        817.42       318.02 o                         
 -22   6   2       1114.16       1262.21       155.61 o                         
 -20   6   2       1096.31       1243.21       150.14 o                         
 -18   6   2        196.56        469.86       133.26 o                         
 -16   6   2        836.51        935.99       134.36 o                         
 -14   6   2          0.99       -124.00       139.61 o                         
 -12   6   2       1231.91       1460.89       155.34 o                         
 -10   6   2       1395.89       1547.80       160.33 o                         
  -8   6   2        278.18        225.72       148.30 o                         
  -6   6   2       1535.83       1617.16       116.05 o                         
  -4   6   2       2106.89       2255.97       118.09 o                         
  -2   6   2       1691.04       1805.98       165.87 o                         
   0   6   2       7854.72       7578.05       285.30 o                         
   2   6   2          4.28        -32.73       103.92 o                         
   4   6   2       4409.67       4356.10       150.11 o                         
   6   6   2        154.75        200.30       120.29 o                         
   8   6   2       7852.59       8086.40       219.70 o                         
  10   6   2        882.60        851.85       161.17 o                         
  12   6   2       1582.92       1786.09       162.86 o                         
  14   6   2        666.54        700.84       157.51 o                         
  16   6   2        288.19        367.16       157.23 o                         
  18   6   2        348.33        305.68       156.13 o                         
  20   6   2        140.30        177.04       270.36 o                         
 -19   7   2        821.15        637.90       219.46 o                         
 -17   7   2         24.76         -6.95       193.65 o                         
 -15   7   2        640.47        807.58       205.07 o                         
 -13   7   2        498.01        195.77       191.50 o                         
 -11   7   2         70.99        175.55       189.69 o                         
  -9   7   2          3.64       -171.00       185.06 o                         
  -7   7   2        336.66        465.51       178.74 o                         
  -5   7   2        224.77         91.85       170.33 o                         
  -3   7   2       1822.73       1999.17       142.50 o                         
  -1   7   2        208.22        123.85       165.21 o                         
   1   7   2       5354.58       6043.93       172.51 o                         
   3   7   2       1258.61       1174.65       160.72 o                         
   5   7   2       2355.39       2846.06       174.27 o                         
   7   7   2       2643.24       2587.97       715.70 o                         
   9   7   2         23.80        -48.04       207.14 o                         
  11   7   2       1587.59       2172.71       233.69 o                         
  13   7   2        523.15        251.04       215.52 o                         
  15   7   2         39.33       -202.59       198.67 o                         
  17   7   2        132.46       -179.00       200.37 o                         
  19   7   2          1.03        164.81       224.83 o                         
 -16   8   2        143.15        364.10       290.89 o                         
 -14   8   2         51.60       -419.29       209.64 o                         
 -12   8   2          2.13        -42.55       195.61 o                         
 -10   8   2         72.13        -33.86       194.68 o                         
  -8   8   2          1.07       -101.33       192.74 o                         
  -6   8   2        105.12         72.87       189.73 o                         
  -4   8   2         39.15       -112.08       142.89 o                         
  -2   8   2        868.83        700.17       134.10 o                         
   0   8   2       1491.74       1611.70       168.00 o                         
   2   8   2         11.42        260.10       150.87 o                         
   4   8   2       1618.41       2041.96       246.99 o                         
   6   8   2         10.64         95.43       307.95 o                         
   8   8   2        970.98       1059.87       228.20 o                         
  10   8   2        903.94       1087.67       243.75 o                         
  12   8   2         32.12       -168.49       204.85 o                         
  14   8   2        441.91        513.36       223.73 o                         
 -11   9   2          5.62        -72.44       214.91 o                         
  -9   9   2         47.55        209.24       206.98 o                         
  -7   9   2        103.15        183.49       204.76 o                         
  -5   9   2         14.35       -132.06       281.37 o                         
  -3   9   2         80.26        327.01       286.88 o                         
  -1   9   2         43.20        -68.19       212.65 o                         
   1   9   2        395.23        217.50       161.91 o                         
   3   9   2        172.30          8.21       201.20 o                         
   5   9   2        103.64       -148.46       203.57 o                         
   7   9   2        200.07        401.87       214.91 o                         
   9   9   2         12.60        212.60       412.27 o                         
  11   9   2         82.25        391.20       469.95 o                         
   0  10   2         73.24       -412.05       206.03 o                         
 -27   1   3        186.99         -4.61       216.67 o                         
 -25   1   3       1091.21       1296.40       220.64 o                         
 -23   1   3          7.52        188.33       189.23 o                         
 -21   1   3        339.79        292.16       181.22 o                         
 -19   1   3        792.71        673.94       246.76 o                         
 -17   1   3          4.26        342.15       193.96 o                         
 -15   1   3       1931.03       2048.62       145.52 o                         
 -13   1   3         78.10        196.86       130.10 o                         
 -11   1   3       8197.55       8955.24       259.16 o                         
  -9   1   3       2406.81       2650.17       212.15 o                         
  -7   1   3          1.39          8.97       106.33 o                         
  -5   1   3       2558.06       3030.70       104.30 o                         
  -3   1   3      85510.11      93849.34       877.96 o                         
  -1   1   3       9222.84      10225.21       319.24 o                         
   1   1   3        454.38        415.10        88.23 o                         
   3   1   3      10350.12       9542.90       256.27 o                         
   5   1   3      18536.38      16984.19       654.56 o                         
   7   1   3       4887.59       5316.16       249.90 o                         
   9   1   3        488.26        373.81        72.67 o                         
  11   1   3       2508.84       2583.26       137.19 o                         
  13   1   3        187.44        218.59        89.78 o                         
  15   1   3       2090.77       1936.69       132.84 o                         
  17   1   3         59.38         40.33       148.49 o                         
  19   1   3         81.23        413.77       183.00 o                         
  21   1   3         33.05         40.62       179.50 o                         
  23   1   3        816.83        688.27       314.47 o                         
  25   1   3        329.56        184.25       307.45 o                         
 -26   2   3        315.73         90.28       319.98 o                         
 -24   2   3        533.78        402.88       199.79 o                         
 -22   2   3        554.31        519.40       191.47 o                         
 -20   2   3        116.40         50.42       191.09 o                         
 -18   2   3       2381.12       2476.03       142.90 o                         
 -16   2   3       1019.18        992.05       126.07 o                         
 -14   2   3         89.72        344.96       115.99 o                         
 -12   2   3        375.27        330.73        99.13 o                         
 -10   2   3        497.64        677.79        92.79 o                         
  -8   2   3       3121.44       3240.53        91.42 o                         
  -6   2   3        148.91        180.48        64.51 o                         
  -4   2   3       2853.11       2965.02        82.74 o                         
  -2   2   3        697.66        810.00        96.75 o                         
   0   2   3      14910.97      13301.81       274.51 o                         
   2   2   3      30403.92      28611.89      1960.61 o                         
   4   2   3       6129.30       5998.18       319.10 o                         
   6   2   3       4783.34       4495.96       288.99 o                         
   8   2   3      10150.19      10975.90       403.65 o                         
  10   2   3         64.43        227.75        98.70 o                         
  12   2   3         95.99         -0.63       111.67 o                         
  14   2   3        392.44        533.17       125.16 o                         
  16   2   3        367.16        419.63       130.71 o                         
  18   2   3         46.18        146.32       120.42 o                         
  20   2   3        424.70        474.94       141.42 o                         
  22   2   3       1316.11       1586.01       205.64 o                         
  24   2   3          2.30         -9.67       193.25 o                         
 -25   3   3       1682.35       1576.48       227.91 o                         
 -23   3   3          0.29         50.08       186.70 o                         
 -21   3   3       1397.22       1365.33       162.87 o                         
 -19   3   3       3396.63       3289.52       149.47 o                         
 -17   3   3         48.25        -72.40       123.16 o                         
 -15   3   3         57.64       -210.16       122.11 o                         
 -13   3   3        416.74        500.77       100.74 o                         
 -11   3   3        509.85        480.19        76.32 o                         
  -9   3   3       9425.91      10638.05       120.81 o                         
  -7   3   3         62.86        207.90        66.51 o                         
  -5   3   3       6002.05       5580.09       203.42 o                         
  -3   3   3        811.79        877.80       100.52 o                         
  -1   3   3      56044.18      53530.41      1446.67 o                         
   1   3   3       4259.72       4727.38       241.09 o                         
   3   3   3       7964.19       8420.43       446.63 o                         
   5   3   3      18315.08      17365.36       763.88 o                         
   7   3   3        427.07        462.11       113.80 o                         
   9   3   3        858.61        895.17       107.89 o                         
  11   3   3         73.96        -71.31       115.06 o                         
  13   3   3       1615.98       1997.05       244.37 o                         
  15   3   3        207.67        -13.24       127.12 o                         
  17   3   3        133.75        -62.05       119.79 o                         
  19   3   3        842.37        769.07       181.99 o                         
  21   3   3        149.94        -43.75       143.84 o                         
  23   3   3        898.71       1301.09       207.61 o                         
  25   3   3        454.92        705.77       247.26 o                         
 -24   4   3        430.52        480.33       256.96 o                         
 -22   4   3       1228.09       1371.84       167.52 o                         
 -20   4   3          5.17         17.36       123.85 o                         
 -18   4   3       1716.14       1852.77       138.95 o                         
 -16   4   3        636.95        462.56       112.22 o                         
 -14   4   3         48.77         29.41       110.00 o                         
 -12   4   3        281.65        255.98       104.35 o                         
 -10   4   3       1197.90       1427.07        92.99 o                         
  -8   4   3        757.96        772.37        78.88 o                         
  -6   4   3       3255.48       3228.34       130.99 o                         
  -4   4   3        151.22         61.18        62.27 o                         
  -2   4   3      17023.66      15560.53       560.60 o                         
   0   4   3        669.77        829.61        95.38 o                         
   2   4   3      30031.48      30161.15      1326.99 o                         
   4   4   3       3134.61       3137.55       141.28 o                         
   6   4   3      11075.45      10947.95       605.56 o                         
   8   4   3       1820.74       1908.57       126.92 o                         
  10   4   3       2031.43       2088.87       131.68 o                         
  12   4   3        570.48        442.63       125.05 o                         
  14   4   3       1540.93       1567.26       137.92 o                         
  16   4   3        163.22        150.10       146.09 o                         
  18   4   3        671.15        829.03       131.58 o                         
  20   4   3        326.40        256.44       130.77 o                         
  22   4   3       1319.45       1152.83       166.95 o                         
  24   4   3         20.56          6.74       258.12 o                         
 -23   5   3        417.27        492.27       163.62 o                         
 -21   5   3       1245.50       1516.36       147.59 o                         
 -19   5   3        568.12        388.98       113.61 o                         
 -17   5   3       2010.60       2354.20       171.83 o                         
 -15   5   3        255.78        162.87       104.07 o                         
 -13   5   3        491.53        447.69       111.68 o                         
 -11   5   3          7.95         43.73       116.39 o                         
  -9   5   3       4367.00       4658.81       285.13 o                         
  -7   5   3         85.75        119.04        97.71 o                         
  -5   5   3      11447.02      11302.91       240.93 o                         
  -3   5   3       1480.18       1362.76       101.03 o                         
  -1   5   3       3373.56       3327.05       114.11 o                         
   1   5   3       8355.50       7750.49       318.04 o                         
   3   5   3       7921.72       7622.06       264.55 o                         
   5   5   3      22486.96      20194.48       545.76 o                         
   7   5   3       1586.89       1860.10       159.81 o                         
   9   5   3        741.22       1094.86       162.25 o                         
  11   5   3        354.13        431.81       205.11 o                         
  13   5   3        463.71        461.99       153.64 o                         
  15   5   3       1417.52       1302.56       154.32 o                         
  17   5   3        412.97        435.22       151.52 o                         
  19   5   3        610.81        775.82       158.20 o                         
  21   5   3         78.75        132.38       158.36 o                         
 -22   6   3        453.68        388.36       148.13 o                         
 -20   6   3        323.15        199.44       137.34 o                         
 -18   6   3        761.13        564.32       137.90 o                         
 -16   6   3        830.00        762.70       133.17 o                         
 -14   6   3        297.88        253.18       147.96 o                         
 -12   6   3         84.61        148.25       141.87 o                         
 -10   6   3       1693.61       1649.15       165.20 o                         
  -8   6   3       1487.68       1693.24       161.44 o                         
  -6   6   3       4631.15       4770.27       266.18 o                         
  -4   6   3        984.56       1206.30       148.40 o                         
  -2   6   3       4198.44       3996.72       132.46 o                         
   0   6   3        318.00        401.24       111.43 o                         
   2   6   3       5569.26       5523.35       212.09 o                         
   4   6   3        170.05          0.26       125.45 o                         
   6   6   3       9050.20       8749.20       235.79 o                         
   8   6   3        118.65        231.83       159.01 o                         
  10   6   3        521.33        543.88       157.72 o                         
  12   6   3          5.98          6.18       142.01 o                         
  14   6   3        583.72        518.67       197.67 o                         
  16   6   3          4.39         52.42       148.33 o                         
  18   6   3        531.27        506.59       159.70 o                         
  20   6   3         31.87        236.60       189.65 o                         
 -19   7   3         11.58        166.20       210.97 o                         
 -17   7   3        114.58        107.05       202.84 o                         
 -15   7   3        197.87        381.68       202.48 o                         
 -13   7   3       2219.07       2394.02       224.11 o                         
 -11   7   3        113.88        155.05       182.41 o                         
  -9   7   3        782.71       1063.04       191.45 o                         
  -7   7   3       1260.54       1268.64       198.95 o                         
  -5   7   3       2376.60       2322.93       150.00 o                         
  -3   7   3       2908.94       3134.59       250.76 o                         
  -1   7   3       2663.53       2715.41       129.23 o                         
   1   7   3       2112.53       2192.44       140.49 o                         
   3   7   3        883.63        982.83       129.03 o                         
   5   7   3        198.87        137.66       120.95 o                         
   7   7   3       1652.77       1660.05       160.47 o                         
   9   7   3       2345.35       2414.28       330.02 o                         
  11   7   3       1462.07       1701.92       232.38 o                         
  13   7   3       1294.25       1351.00       222.63 o                         
  15   7   3        188.04        309.85       216.30 o                         
  17   7   3        371.08        591.03       222.12 o                         
 -16   8   3        372.18        334.47       216.04 o                         
 -14   8   3       1121.75       1055.82       219.48 o                         
 -12   8   3        153.23        -60.36       191.97 o                         
 -10   8   3       1352.62       1537.01       219.86 o                         
  -8   8   3         76.40         51.82       190.36 o                         
  -6   8   3        153.18        145.50       192.45 o                         
  -4   8   3         39.56        204.28       147.80 o                         
  -2   8   3       2694.10       2884.14       190.17 o                         
   0   8   3          0.26        -62.20       209.72 o                         
   2   8   3       1005.37       1506.59       307.82 o                         
   4   8   3        121.49        183.52       157.45 o                         
   6   8   3       1383.04       1488.89       223.76 o                         
   8   8   3         15.02         67.17       239.24 o                         
  10   8   3       2393.92       2439.34       252.13 o                         
  12   8   3        155.76         53.56       216.05 o                         
  14   8   3        325.05        312.43       230.10 o                         
 -11   9   3         16.16        131.88       269.33 o                         
  -9   9   3        366.77        389.88       200.37 o                         
  -7   9   3        309.04        505.91       205.96 o                         
  -5   9   3        568.88        518.89       207.97 o                         
  -3   9   3        526.58        624.92       291.90 o                         
  -1   9   3         14.86       -103.11       156.78 o                         
   1   9   3        156.10        149.80       161.62 o                         
   3   9   3        142.99       -311.96       206.40 o                         
   5   9   3         15.03        384.44       218.89 o                         
   7   9   3        575.20        247.47       225.11 o                         
   9   9   3        229.58        295.36       217.57 o                         
 -26   0   4       2566.18       2451.54       350.08 o                         
 -24   0   4        702.01        388.19       300.93 o                         
 -22   0   4       3564.91       3086.50       333.02 o                         
 -20   0   4       4983.24       4784.72       360.11 o                         
 -18   0   4      11013.42      11647.84       435.34 o                         
 -16   0   4      22426.41      21798.06       513.58 o                         
 -14   0   4       9262.61       9931.32       207.56 o                         
 -12   0   4      29030.76      31567.12       523.61 o                         
 -10   0   4      10339.24      11995.91       329.01 o                         
  -8   0   4      58578.73      67637.09       660.03 o                         
  -6   0   4      53713.82      62633.57      2429.47 o                         
  -4   0   4     132930.00     141477.27       966.97 o                         
  -2   0   4      58588.91      59187.09       510.57 o                         
   0   0   4       4450.95       5031.59       677.08 o                         
   2   0   4      40564.81      41361.28      4119.67 o                         
   4   0   4      55965.12      53668.45      2709.84 o                         
   6   0   4       1496.04       1325.91       120.34 o                         
   8   0   4      74045.59      68019.27      6638.92 o                         
  10   0   4          5.50         45.06       129.37 o                         
  12   0   4      64204.74      60171.71      7929.90 o                         
  14   0   4       3249.34       3069.41       183.40 o                         
  16   0   4       5203.82       5743.67       356.10 o                         
  18   0   4      20715.22      20397.76       539.66 o                         
  20   0   4        895.86        904.78       274.85 o                         
  22   0   4          2.40        -67.21       267.82 o                         
  24   0   4       1905.66       1963.04       334.03 o                         
 -27   1   4        520.67        116.51       226.96 o                         
 -25   1   4       1460.26       1047.86       225.22 o                         
 -23   1   4       2898.09       2692.09       237.29 o                         
 -21   1   4        875.64        957.89       196.32 o                         
 -19   1   4      20117.01      20317.92       877.70 o                         
 -17   1   4       1394.43       1479.92       211.35 o                         
 -15   1   4      28680.50      27801.62       302.18 o                         
 -13   1   4       7896.11       8169.69       195.40 o                         
 -11   1   4      31772.27      33963.84      1657.10 o                         
  -9   1   4      12597.86      13621.73       241.24 o                         
  -7   1   4      49335.45      53324.96       744.02 o                         
  -5   1   4      22160.95      24315.01       209.67 o                         
  -3   1   4      48043.33      48485.70       803.74 o                         
  -1   1   4       3720.04       4267.88       236.13 o                         
   1   1   4     196767.36     174123.23      3273.73 o                         
   3   1   4      39963.66      39123.05      1696.13 o                         
   5   1   4      52842.18      47175.41      1920.11 o                         
   7   1   4      25433.57      24129.98      1015.65 o                         
   9   1   4      30443.18      27504.15      1467.52 o                         
  11   1   4      23894.46      22597.36      1051.85 o                         
  13   1   4      10870.68      11056.58       358.10 o                         
  15   1   4      16705.56      16959.54       759.09 o                         
  17   1   4          5.07        152.21       158.47 o                         
  19   1   4       5409.77       5611.64       464.93 o                         
  21   1   4        263.09        519.37       194.48 o                         
  23   1   4       2417.16       2419.84       234.24 o                         
  25   1   4         10.44        219.50       209.43 o                         
 -26   2   4       1108.01        532.65       297.92 o                         
 -24   2   4        194.27        397.71       211.15 o                         
 -22   2   4       6167.73       5693.91       548.19 o                         
 -20   2   4       7642.15       7364.43       339.04 o                         
 -18   2   4       3565.91       3386.57       171.82 o                         
 -16   2   4       3062.01       3299.23       301.67 o                         
 -14   2   4       3471.14       3261.13       173.09 o                         
 -12   2   4      38707.50      39193.48      1022.75 o                         
 -10   2   4       6707.82       6843.77       149.71 o                         
  -8   2   4      34865.62      35216.52       422.28 o                         
  -6   2   4       1750.01       1742.22        94.30 o                         
  -4   2   4      36779.96      40318.60       726.23 o                         
  -2   2   4       8556.69       8465.07       223.67 o                         
   0   2   4     112115.87     101799.19       621.91 o                         
   2   2   4       3145.66       3203.32        96.43 o                         
   4   2   4      72714.49      65624.26      2780.81 o                         
   6   2   4      18968.72      19335.33       894.13 o                         
   8   2   4      38582.47      34701.14      1581.43 o                         
  10   2   4       1183.26       1337.22       168.38 o                         
  12   2   4      31222.39      29184.79      1525.29 o                         
  14   2   4       2052.50       1882.33       137.22 o                         
  16   2   4       9663.73       8802.05       507.33 o                         
  18   2   4       1502.26       1246.65       164.84 o                         
  20   2   4       2586.07       2661.22       220.32 o                         
  22   2   4        950.68        954.30       195.52 o                         
  24   2   4        388.61        364.39       236.73 o                         
 -25   3   4        284.86        197.75       201.94 o                         
 -23   3   4       1649.89       1641.08       218.56 o                         
 -21   3   4        418.40        553.78       189.31 o                         
 -19   3   4       5715.79       5247.36       166.50 o                         
 -17   3   4        467.30        568.32       129.05 o                         
 -15   3   4      13487.31      13006.69       279.72 o                         
 -13   3   4       1623.77       1614.59        99.78 o                         
 -11   3   4      21458.98      21516.40       548.90 o                         
  -9   3   4       2974.78       3129.47        99.74 o                         
  -7   3   4      15962.26      16028.64       836.27 o                         
  -5   3   4       6449.07       7013.19       310.74 o                         
  -3   3   4      17755.28      18248.91       801.50 o                         
  -1   3   4        922.94        835.14        86.66 o                         
   1   3   4      33676.75      34168.09      1921.70 o                         
   3   3   4      10425.22      10228.77       398.38 o                         
   5   3   4      28460.77      27284.09      1386.92 o                         
   7   3   4       5961.82       5506.72       322.22 o                         
   9   3   4      11146.65      10883.39       453.03 o                         
  11   3   4      16203.07      15771.02       644.57 o                         
  13   3   4        874.25        908.07       131.02 o                         
  15   3   4       5952.46       5490.79       313.31 o                         
  17   3   4        423.52        491.53       124.33 o                         
  19   3   4       3463.80       3091.36       151.57 o                         
  21   3   4        128.12          4.79       143.96 o                         
  23   3   4       1729.73       1458.99       257.79 o                         
 -24   4   4        958.23        904.08       204.84 o                         
 -22   4   4       1136.83       1034.33       206.20 o                         
 -20   4   4        329.63        267.99       100.60 o                         
 -18   4   4       1605.10       1753.27       160.76 o                         
 -16   4   4       2247.38       2198.23       123.86 o                         
 -14   4   4       1039.18       1175.32       119.18 o                         
 -12   4   4       6481.18       6664.64       312.20 o                         
 -10   4   4       5045.47       5469.27       152.63 o                         
  -8   4   4      16594.05      16092.43       241.03 o                         
  -6   4   4      22633.04      24511.36       919.62 o                         
  -4   4   4      22034.53      22632.03      1292.30 o                         
  -2   4   4         12.35        101.24        96.89 o                         
   0   4   4      20584.08      17926.79       826.03 o                         
   2   4   4       2363.24       2907.24       234.91 o                         
   4   4   4      14948.45      14455.44       833.65 o                         
   6   4   4        468.32        681.58       105.87 o                         
   8   4   4       9044.98       8811.76       450.46 o                         
  10   4   4        842.03        822.42       125.63 o                         
  12   4   4       4015.01       4024.12       262.64 o                         
  14   4   4        334.17         82.29       175.33 o                         
  16   4   4       7814.46       7169.32       270.89 o                         
  18   4   4        592.45        641.78       128.49 o                         
  20   4   4        618.71        677.78       135.44 o                         
  22   4   4        407.69        481.71       159.63 o                         
 -23   5   4        724.00        834.12       168.98 o                         
 -21   5   4         24.23        124.75       132.42 o                         
 -19   5   4        686.99        805.31       136.39 o                         
 -17   5   4        328.21        420.03       126.07 o                         
 -15   5   4       2400.16       2659.79       147.69 o                         
 -13   5   4       1268.46       1417.04       196.63 o                         
 -11   5   4       3190.94       3177.26       180.01 o                         
  -9   5   4        605.89        678.71       125.97 o                         
  -7   5   4      16886.42      16602.95       741.87 o                         
  -5   5   4       1197.71       1114.48       111.10 o                         
  -3   5   4      11484.19      10528.35       437.84 o                         
  -1   5   4       8426.71       8094.09       214.86 o                         
   1   5   4       8291.73       8220.06       206.46 o                         
   3   5   4      10490.55      10729.60       609.13 o                         
   5   5   4       5311.70       5337.71       192.22 o                         
   7   5   4       3450.09       3402.77       186.30 o                         
   9   5   4        263.08         50.24       159.86 o                         
  11   5   4       1380.41       1363.10       171.69 o                         
  13   5   4       1161.80       1278.12       156.93 o                         
  15   5   4       1285.38        932.32       155.12 o                         
  17   5   4       2126.17       2024.76       176.03 o                         
  19   5   4       1355.54       1277.92       167.88 o                         
  21   5   4        186.94        404.90       162.49 o                         
 -22   6   4         31.83        -22.30       141.22 o                         
 -20   6   4         28.91        -97.49       133.18 o                         
 -18   6   4         17.97         28.34       135.52 o                         
 -16   6   4         15.36       -204.80       145.92 o                         
 -14   6   4       6691.29       6758.36       217.77 o                         
 -12   6   4          8.57       -155.30       139.87 o                         
 -10   6   4       1046.71       1121.64       159.30 o                         
  -8   6   4        808.41       1039.35       135.22 o                         
  -6   6   4       3376.26       3524.96       135.40 o                         
  -4   6   4       9504.59       9239.73       292.93 o                         
  -2   6   4        136.28        294.04       129.61 o                         
   0   6   4       8663.48       8248.52       305.15 o                         
   2   6   4        621.81        516.20       133.51 o                         
   4   6   4         34.39         50.17       131.61 o                         
   6   6   4        199.17        236.98       126.61 o                         
   8   6   4       6756.07       6753.49       217.19 o                         
  10   6   4          3.91       -227.97       144.58 o                         
  12   6   4          9.76         50.57       186.92 o                         
  14   6   4         42.23         36.74       156.90 o                         
  16   6   4        495.92        350.17       159.74 o                         
  18   6   4         28.51        127.65       157.22 o                         
  20   6   4       1166.05        766.18       180.91 o                         
 -19   7   4         18.23        -48.95       215.02 o                         
 -17   7   4        110.25        163.98       160.13 o                         
 -15   7   4        596.30        525.52       196.92 o                         
 -13   7   4       1251.61       1176.84       167.54 o                         
 -11   7   4        178.73        555.18       151.83 o                         
  -9   7   4        247.45        239.62       145.74 o                         
  -7   7   4       2112.48       2539.56       163.20 o                         
  -5   7   4         21.51        149.45       104.82 o                         
  -3   7   4       5830.05       5649.30       174.03 o                         
  -1   7   4       1917.60       1838.34       122.30 o                         
   1   7   4        629.06        715.52       130.52 o                         
   3   7   4       1241.61        980.83       132.63 o                         
   5   7   4        717.78        539.37       171.28 o                         
   7   7   4       1393.11       1374.45       165.41 o                         
   9   7   4         48.96         39.11       264.33 o                         
  11   7   4         88.46        175.44       156.55 o                         
  13   7   4          9.21        -46.36       193.35 o                         
  15   7   4        145.73        125.16       156.98 o                         
  17   7   4        526.98        359.98       162.81 o                         
 -16   8   4         40.51        205.35       207.14 o                         
 -14   8   4        182.77        172.28       216.67 o                         
 -12   8   4          4.78         57.30       200.72 o                         
 -10   8   4        710.65        830.66       204.47 o                         
  -8   8   4        553.98        306.33       185.51 o                         
  -6   8   4       1741.54       1901.94       213.21 o                         
  -4   8   4       1621.90       2066.41       149.14 o                         
  -2   8   4          7.77        -64.00       151.99 o                         
   0   8   4       1251.17       1731.17       272.80 o                         
   2   8   4         45.33         93.74       155.61 o                         
   4   8   4        266.33        341.84       161.17 o                         
   6   8   4        120.74        -55.68       208.53 o                         
   8   8   4         32.63        169.90       217.75 o                         
  10   8   4         28.32        -93.73       222.18 o                         
  12   8   4          2.67        -42.57       216.44 o                         
  14   8   4         72.07        269.23       235.38 o                         
 -11   9   4          1.39        -21.29       245.25 o                         
  -9   9   4        127.91        106.38       203.91 o                         
  -7   9   4        797.65        895.91       214.21 o                         
  -5   9   4         47.28         43.60       190.07 o                         
  -3   9   4         58.51        364.12       287.89 o                         
  -1   9   4         39.55          1.38       157.15 o                         
   1   9   4        193.11         95.42       160.74 o                         
   3   9   4        129.71        443.64       216.69 o                         
   5   9   4         31.96       -193.06       210.30 o                         
   7   9   4        227.46        265.62       228.31 o                         
   9   9   4         11.66        247.84       229.76 o                         
 -27   1   5        190.64        429.14       223.77 o                         
 -25   1   5          5.50       -115.17       199.78 o                         
 -23   1   5        115.86        121.96       204.98 o                         
 -21   1   5         61.31        248.58       200.37 o                         
 -19   1   5         88.18       -191.64       193.99 o                         
 -17   1   5       1203.23       1544.89       221.24 o                         
 -15   1   5        163.97        181.88       138.94 o                         
 -13   1   5        317.92        136.77       175.95 o                         
 -11   1   5        659.07        890.56       161.38 o                         
  -9   1   5       2639.29       3200.25       128.98 o                         
  -7   1   5       4898.83       5663.72       143.28 o                         
  -5   1   5      12230.72      12254.62       275.85 o                         
  -3   1   5       1631.34       1956.63       103.10 o                         
  -1   1   5         42.30         81.22        92.28 o                         
   1   1   5         16.87        -13.99       100.71 o                         
   3   1   5       2701.01       2579.93        88.78 o                         
   5   1   5       8578.42       8574.63       170.55 o                         
   7   1   5       2765.68       2461.29        98.96 o                         
   9   1   5        427.79        380.74        92.95 o                         
  11   1   5       2342.99       2484.54       115.11 o                         
  13   1   5        870.06        706.08       142.69 o                         
  15   1   5         35.97        -55.74       148.00 o                         
  17   1   5       1283.54       1447.68       200.10 o                         
  19   1   5        526.60        627.21       189.18 o                         
  21   1   5         12.12        -52.03       183.69 o                         
  23   1   5        172.98        305.41       242.75 o                         
  25   1   5         29.14        -67.74       211.65 o                         
 -26   2   5        180.88        171.10       234.72 o                         
 -24   2   5         96.83       -115.30       208.32 o                         
 -22   2   5        144.90        242.68       199.88 o                         
 -20   2   5          1.41       -215.48       191.80 o                         
 -18   2   5         38.18        109.39       143.22 o                         
 -16   2   5        349.37        211.93       140.87 o                         
 -14   2   5        169.00        241.70       136.77 o                         
 -12   2   5       3750.20       4093.87       279.76 o                         
 -10   2   5       4499.06       5082.32       242.37 o                         
  -8   2   5       1439.91       1586.58        95.68 o                         
  -6   2   5      17862.64      20077.21       686.56 o                         
  -4   2   5       2225.01       2160.02        95.99 o                         
  -2   2   5      13159.05      12160.63       284.48 o                         
   0   2   5       3775.43       3348.61       102.39 o                         
   2   2   5       1506.40       1502.17        99.41 o                         
   4   2   5       4383.96       4889.33       343.22 o                         
   6   2   5         92.12         49.57        80.91 o                         
   8   2   5        483.47        458.18       104.49 o                         
  10   2   5          1.81       -191.70       111.32 o                         
  12   2   5       1911.94       1805.17       152.76 o                         
  14   2   5       2886.69       2980.27       172.88 o                         
  16   2   5          0.31       -117.46       143.43 o                         
  18   2   5       2926.74       3037.35       199.55 o                         
  20   2   5        398.64        527.17       186.40 o                         
  22   2   5        870.90       1001.32       275.35 o                         
  24   2   5        284.27        244.18       195.30 o                         
 -25   3   5          6.46         61.14       215.23 o                         
 -23   3   5        132.55          1.14       244.25 o                         
 -21   3   5        150.06        319.72       221.18 o                         
 -19   3   5          0.05       -165.65       134.53 o                         
 -17   3   5         37.18        -45.51       120.75 o                         
 -15   3   5       1016.72        979.71       113.00 o                         
 -13   3   5       9528.47       9837.60       198.88 o                         
 -11   3   5        269.06        232.44        98.85 o                         
  -9   3   5      18112.99      18582.36      1136.26 o                         
  -7   3   5       6438.67       6210.74       202.12 o                         
  -5   3   5       9244.61      10004.52       297.17 o                         
  -3   3   5        618.77        644.55        77.84 o                         
  -1   3   5         87.25         70.07        56.11 o                         
   1   3   5       3621.37       3459.81       244.25 o                         
   3   3   5        226.44        307.84        82.84 o                         
   5   3   5       1657.93       1576.33       105.11 o                         
   7   3   5         24.26        -74.71       101.03 o                         
   9   3   5         85.86        313.64       118.65 o                         
  11   3   5       4381.68       4265.13       260.18 o                         
  13   3   5        847.16       1038.99       136.17 o                         
  15   3   5       1399.61       1544.63       137.65 o                         
  17   3   5       2575.35       2653.88       252.36 o                         
  19   3   5       1316.90       1641.14       166.79 o                         
  21   3   5       1457.58       1565.93       166.72 o                         
  23   3   5         43.94       -162.70       187.59 o                         
 -24   4   5          8.19         49.53       160.39 o                         
 -22   4   5        308.81        259.02       159.77 o                         
 -20   4   5        260.51        289.62       126.15 o                         
 -18   4   5        388.72        453.01       110.95 o                         
 -16   4   5       1340.07       1399.37       119.63 o                         
 -14   4   5       1773.86       2040.78       125.57 o                         
 -12   4   5       5201.20       5454.26       163.06 o                         
 -10   4   5      13302.55      13730.90       495.19 o                         
  -8   4   5       1433.27       1322.25       111.45 o                         
  -6   4   5      12777.90      14232.61       741.29 o                         
  -4   4   5       1044.46       1031.85       108.09 o                         
  -2   4   5       7743.48       7090.79       220.06 o                         
   0   4   5        328.29        580.14       124.06 o                         
   2   4   5       5264.63       5247.70       169.80 o                         
   4   4   5        306.79        468.09       165.65 o                         
   6   4   5       2055.56       2108.02       118.68 o                         
   8   4   5       1295.06       1199.50       125.49 o                         
  10   4   5       2060.67       2134.43       197.30 o                         
  12   4   5       1131.02       1035.06       138.36 o                         
  14   4   5       2776.67       2768.15       142.85 o                         
  16   4   5        115.06        170.70       118.72 o                         
  18   4   5       3835.77       3870.12       165.52 o                         
  20   4   5         65.92          3.71       164.33 o                         
  22   4   5       1128.25       1150.79       216.87 o                         
 -23   5   5        218.61        270.66       207.76 o                         
 -21   5   5        261.15        175.91       133.62 o                         
 -19   5   5          6.95        -91.42       127.88 o                         
 -17   5   5        650.55        722.92       134.03 o                         
 -15   5   5         77.24        107.78       209.61 o                         
 -13   5   5       3709.94       3930.34       186.68 o                         
 -11   5   5        602.84        597.83       131.80 o                         
  -9   5   5      10416.47      10271.88       339.23 o                         
  -7   5   5       1447.46       1536.93       197.77 o                         
  -5   5   5       4396.33       4364.03       144.96 o                         
  -3   5   5       8334.95       7976.18       292.79 o                         
  -1   5   5       1961.65       1739.13       130.71 o                         
   1   5   5       5243.61       5031.47       334.59 o                         
   3   5   5       1599.94       1672.59       167.66 o                         
   5   5   5          2.72        -50.04       179.19 o                         
   7   5   5          6.18          2.81       162.87 o                         
   9   5   5         38.26        153.97       163.73 o                         
  11   5   5       2970.35       3141.79       190.30 o                         
  13   5   5        830.31        725.76       154.57 o                         
  15   5   5       2606.51       2353.90       177.84 o                         
  17   5   5       1099.70       1109.96       164.52 o                         
  19   5   5        312.71        392.16       162.17 o                         
  21   5   5       1271.61       1218.09       221.45 o                         
 -20   6   5        231.47        129.32       159.35 o                         
 -18   6   5        284.57        276.09       157.10 o                         
 -16   6   5        480.31        492.67       152.64 o                         
 -14   6   5       2497.57       2404.26       182.56 o                         
 -12   6   5       1567.05       1579.18       160.62 o                         
 -10   6   5       1570.91       1929.36       167.57 o                         
  -8   6   5        591.17        548.05       128.60 o                         
  -6   6   5       3299.09       2834.91       131.02 o                         
  -4   6   5         61.99         42.62       114.52 o                         
  -2   6   5       4574.24       4429.66       143.69 o                         
   0   6   5          2.06       -198.09       185.90 o                         
   2   6   5       3084.96       2542.02       184.38 o                         
   4   6   5        116.68        143.94       166.95 o                         
   6   6   5        414.58        631.02       166.77 o                         
   8   6   5        543.29        564.33       155.36 o                         
  10   6   5       1627.22       1838.69       173.82 o                         
  12   6   5          0.55         53.94       154.39 o                         
  14   6   5       2099.49       2526.51       219.11 o                         
  16   6   5          0.48         71.81       155.86 o                         
  18   6   5       1171.43       1325.29       177.77 o                         
 -19   7   5         10.94        -25.86       177.77 o                         
 -17   7   5       1103.67       1162.72       178.62 o                         
 -15   7   5          5.82        -78.24       157.40 o                         
 -13   7   5       2653.40       2635.49       185.77 o                         
 -11   7   5        462.32        494.13       190.65 o                         
  -9   7   5       2412.75       2329.99       170.66 o                         
  -7   7   5        378.88        338.27       123.86 o                         
  -5   7   5       2660.04       2532.82       131.70 o                         
  -3   7   5        109.16          0.68       108.93 o                         
  -1   7   5       2147.39       2328.33       146.00 o                         
   1   7   5         56.63       -126.95       121.87 o                         
   3   7   5        379.08        345.80       129.18 o                         
   5   7   5        503.66        425.15       127.26 o                         
   7   7   5       3216.78       3319.48       194.40 o                         
   9   7   5        783.46        789.79       168.23 o                         
  11   7   5        541.44        324.35       160.98 o                         
  13   7   5        816.50        729.58       161.66 o                         
  15   7   5         62.14        -56.23       155.89 o                         
  17   7   5        361.12        551.53       175.14 o                         
 -16   8   5        200.63         68.77       220.72 o                         
 -14   8   5        747.20        635.74       382.68 o                         
 -12   8   5         26.86       -143.94       191.51 o                         
 -10   8   5        419.48        396.26       202.14 o                         
  -8   8   5         35.94        -14.28       190.70 o                         
  -6   8   5        353.87        590.73       193.26 o                         
  -4   8   5       1284.22       1257.06       142.81 o                         
  -2   8   5       1185.05       1152.01       168.67 o                         
   0   8   5         27.32         49.56       155.74 o                         
   2   8   5       1136.02        978.22       242.53 o                         
   4   8   5         10.19       -209.91       197.01 o                         
   6   8   5       1214.07       1122.64       234.76 o                         
   8   8   5         14.08        -28.94       215.61 o                         
  10   8   5        816.39        660.18       233.71 o                         
  12   8   5          9.29        137.78       310.46 o                         
  -9   9   5        144.36        306.80       207.82 o                         
  -7   9   5          5.89        362.71       205.23 o                         
  -5   9   5        102.82         -4.01       293.90 o                         
  -3   9   5         31.64         61.19       295.91 o                         
  -1   9   5        415.06        297.12       168.57 o                         
   1   9   5          4.05        109.55       169.23 o                         
   3   9   5        777.57        683.10       225.69 o                         
   5   9   5        457.56        679.52       416.28 o                         
   7   9   5        566.52        748.89       392.21 o                         
 -26   0   6       4987.43       5110.72       411.27 o                         
 -24   0   6        778.59        854.63       315.97 o                         
 -22   0   6       3549.62       3799.69       357.10 o                         
 -20   0   6       5635.78       5227.08       353.09 o                         
 -18   0   6       1487.33       1774.46       317.98 o                         
 -16   0   6       7012.79       7151.00       384.18 o                         
 -14   0   6       6047.98       6619.36       355.09 o                         
 -12   0   6      11429.69      13032.09       392.21 o                         
 -10   0   6      11534.71      11845.28       229.32 o                         
  -8   0   6      10095.03      10298.14       442.36 o                         
  -6   0   6      20618.96      21053.77       360.11 o                         
  -4   0   6      76550.88      79376.20       708.18 o                         
  -2   0   6      16411.55      16722.45       309.95 o                         
   0   0   6      63824.34      64884.78      6155.44 o                         
   2   0   6       1934.22       1915.99       238.23 o                         
   4   0   6      81601.15      78709.12      3649.73 o                         
   6   0   6       1050.02        966.39       136.23 o                         
   8   0   6      66046.98      61492.55      3610.61 o                         
  10   0   6       7862.12       8048.02       800.96 o                         
  12   0   6      11415.35      11234.38      1115.43 o                         
  14   0   6        289.14        174.54       268.83 o                         
  16   0   6      10434.65      11586.65       438.35 o                         
  18   0   6        134.50        355.09       237.73 o                         
  20   0   6       4336.42       4639.27       349.07 o                         
  22   0   6         51.52        683.10       296.91 o                         
  24   0   6       2876.60       2783.56       359.10 o                         
 -27   1   6       2890.55       2700.29       536.65 o                         
 -25   1   6        391.08         -1.41       257.29 o                         
 -23   1   6       6363.55       6444.38       294.75 o                         
 -21   1   6          7.42        163.63       438.85 o                         
 -19   1   6      10259.07       9955.82       303.54 o                         
 -17   1   6        298.09        146.03       308.95 o                         
 -15   1   6       9087.99      10404.12       288.63 o                         
 -13   1   6         24.20       -217.17       141.98 o                         
 -11   1   6      10072.39      10321.85       313.72 o                         
  -9   1   6       5758.67       6635.35       161.87 o                         
  -7   1   6      35731.33      38948.56       974.15 o                         
  -5   1   6        104.99        133.03        94.61 o                         
  -3   1   6      62970.49      62012.38      1541.43 o                         
  -1   1   6       6278.64       6231.62       216.44 o                         
   1   1   6      62642.89      56780.54      2281.98 o                         
   3   1   6      44776.10      43669.87      1588.99 o                         
   5   1   6      28363.75      27549.19      1208.36 o                         
   7   1   6      31023.55      29274.82       743.03 o                         
   9   1   6       6767.83       6744.30       236.58 o                         
  11   1   6      13197.78      12380.74       417.12 o                         
  13   1   6       4389.47       4873.04       246.76 o                         
  15   1   6       2472.04       2293.53       167.22 o                         
  17   1   6       3883.80       4434.13       230.40 o                         
  19   1   6       3990.53       3940.48       245.05 o                         
  21   1   6       1542.09       2042.43       217.86 o                         
  23   1   6       1534.11        774.92       556.71 o                         
 -26   2   6       2044.82       2071.98       271.84 o                         
 -24   2   6       1650.87       1608.50       237.71 o                         
 -22   2   6       2947.58       2739.15       313.97 o                         
 -20   2   6       3839.68       3990.49       267.32 o                         
 -18   2   6       4993.39       5452.47       191.22 o                         
 -16   2   6       1959.70       2100.44       140.05 o                         
 -14   2   6       5590.27       6058.82       192.64 o                         
 -12   2   6       6681.15       7296.15       185.66 o                         
 -10   2   6      11024.15      11627.58       322.66 o                         
  -8   2   6      10105.33      10896.41       266.98 o                         
  -6   2   6      16409.74      16895.49       775.17 o                         
  -4   2   6      38847.44      39510.76       770.81 o                         
  -2   2   6       4871.50       4325.14       116.60 o                         
   0   2   6      46633.26      41538.16       998.06 o                         
   2   2   6       8622.37       7619.57       260.75 o                         
   4   2   6      70398.27      70280.16      2472.31 o                         
   6   2   6        280.15        226.97        88.75 o                         
   8   2   6      36073.63      35632.02      1223.85 o                         
  10   2   6        746.27        858.38       146.67 o                         
  12   2   6      10686.73       9804.33       498.59 o                         
  14   2   6          0.97       -170.67       146.39 o                         
  16   2   6       5494.37       5220.44       435.89 o                         
  18   2   6        165.82        387.98       146.25 o                         
  20   2   6       2097.13       1799.42       218.95 o                         
  22   2   6          7.58         -0.41       332.52 o                         
 -25   3   6        313.67        430.89       199.92 o                         
 -23   3   6       2242.46       1962.12       185.54 o                         
 -21   3   6        473.09        524.83       207.64 o                         
 -19   3   6       5385.26       5154.52       169.67 o                         
 -17   3   6         28.05        -84.48       120.69 o                         
 -15   3   6       5703.39       5624.96       146.68 o                         
 -13   3   6        210.91        228.98       119.85 o                         
 -11   3   6       7398.92       8173.14       513.05 o                         
  -9   3   6          4.60        -32.14       129.79 o                         
  -7   3   6      18121.88      19714.61       773.43 o                         
  -5   3   6        518.61        308.16        96.39 o                         
  -3   3   6      28215.56      25866.98       374.65 o                         
  -1   3   6       4851.30       4337.42       124.38 o                         
   1   3   6      34547.25      33603.87      1571.66 o                         
   3   3   6      22398.78      21700.25      1133.80 o                         
   5   3   6      10358.99       9423.81       577.05 o                         
   7   3   6      11418.86      10814.12       610.51 o                         
   9   3   6       4778.09       4575.53       152.80 o                         
  11   3   6      10245.61       8740.15       376.00 o                         
  13   3   6       2258.45       2428.83       150.18 o                         
  15   3   6       4382.09       4342.27       349.42 o                         
  17   3   6       2450.83       2494.14       168.17 o                         
  19   3   6       1993.33       1887.64       169.19 o                         
  21   3   6        818.97        993.55       203.66 o                         
  23   3   6       1454.82       1573.46       226.01 o                         
 -24   4   6        261.23        224.09       210.64 o                         
 -22   4   6       1205.25       1214.92       217.25 o                         
 -20   4   6        373.04        388.26       133.20 o                         
 -18   4   6       1855.43       1833.11       141.83 o                         
 -16   4   6        143.51        215.57       120.51 o                         
 -14   4   6       8317.69       8521.03       386.67 o                         
 -12   4   6       7093.23       6506.69       222.53 o                         
 -10   4   6       4311.36       4708.98       391.41 o                         
  -8   4   6      10299.89       8960.67       887.73 o                         
  -6   4   6       4659.98       4936.12       341.55 o                         
  -4   4   6       9825.16       9340.21       424.81 o                         
  -2   4   6        337.58        348.56       170.45 o                         
   0   4   6       8776.20       8226.18       192.98 o                         
   2   4   6          1.96       -152.55       136.42 o                         
   4   4   6       5705.37       5235.06       261.74 o                         
   6   4   6       1412.74       1545.60       174.44 o                         
   8   4   6      12991.56      11651.32       453.59 o                         
  10   4   6          9.53         11.64       166.49 o                         
  12   4   6      11251.08      11097.60       744.29 o                         
  14   4   6        226.01        314.50       146.62 o                         
  16   4   6       3882.41       3823.20       190.08 o                         
  18   4   6        536.61        449.87       158.44 o                         
  20   4   6       1568.89       1627.43       216.92 o                         
  22   4   6        223.86        651.82       209.49 o                         
 -23   5   6        273.89       -174.04       196.66 o                         
 -21   5   6        397.32        339.61       232.28 o                         
 -19   5   6       1751.63       1772.46       173.38 o                         
 -17   5   6        935.51       1030.48       164.48 o                         
 -15   5   6       5145.45       5098.07       198.99 o                         
 -13   5   6        218.34        412.90       148.58 o                         
 -11   5   6       8089.94       8146.54       239.47 o                         
  -9   5   6        584.02        614.82       134.99 o                         
  -7   5   6       6573.99       6726.78       200.09 o                         
  -5   5   6        498.76        322.56       144.61 o                         
  -3   5   6       5369.29       5033.48       183.24 o                         
  -1   5   6        852.20        569.03       152.73 o                         
   1   5   6       4947.71       4532.40       225.68 o                         
   3   5   6       1425.83       1620.27       171.57 o                         
   5   5   6       1657.86       1240.64       261.92 o                         
   7   5   6        106.05         91.46       172.10 o                         
   9   5   6       7753.46       7501.93       233.39 o                         
  11   5   6       1352.87       1340.04       169.12 o                         
  13   5   6       1791.28       1657.47       173.09 o                         
  15   5   6       1570.22       1386.96       165.05 o                         
  17   5   6        499.45        448.28       155.92 o                         
  19   5   6       1705.82       1562.43       177.60 o                         
 -20   6   6        141.74        301.41       192.36 o                         
 -18   6   6        946.06        999.81       167.73 o                         
 -16   6   6        307.52        319.25       153.59 o                         
 -14   6   6       3998.46       4072.69       201.11 o                         
 -12   6   6       1343.56       1548.83       165.97 o                         
 -10   6   6        251.84        291.49       123.88 o                         
  -8   6   6       2761.95       2933.42       154.19 o                         
  -6   6   6         17.79        -46.56       155.35 o                         
  -4   6   6       2687.92       2651.20       147.50 o                         
  -2   6   6          9.08        441.50       133.74 o                         
   0   6   6        823.38       1056.11       171.53 o                         
   2   6   6        268.43        366.51       164.44 o                         
   4   6   6       1347.76       1326.94       172.81 o                         
   6   6   6        394.73        411.02       166.74 o                         
   8   6   6       2306.53       2410.38       318.94 o                         
  10   6   6        125.51         71.79       163.45 o                         
  12   6   6       2598.22       2735.75       190.79 o                         
  14   6   6        238.02         86.27       156.26 o                         
  16   6   6       1527.47       1488.39       174.99 o                         
  18   6   6        389.50         54.36       165.93 o                         
 -17   7   6        247.71        260.86       167.68 o                         
 -15   7   6       1103.41       1534.41       244.40 o                         
 -13   7   6         88.96        305.28       160.96 o                         
 -11   7   6       1906.97       2186.69       179.01 o                         
  -9   7   6        170.92        170.37       146.53 o                         
  -7   7   6       1651.95       1832.54       141.53 o                         
  -5   7   6       1238.70       1182.70       119.02 o                         
  -3   7   6         38.37        136.72       109.04 o                         
  -1   7   6         73.45        283.00       213.55 o                         
   1   7   6        503.36        492.79       129.51 o                         
   3   7   6         15.15         43.36       125.59 o                         
   5   7   6         59.71        264.27       160.23 o                         
   7   7   6         82.85        193.44       167.19 o                         
   9   7   6       1566.53       1763.79       184.22 o                         
  11   7   6        301.14        250.57       258.46 o                         
  13   7   6        918.14        848.69       173.36 o                         
  15   7   6       1368.02       1294.66       178.30 o                         
 -14   8   6        952.43       1131.66       226.25 o                         
 -12   8   6        522.30        699.62       210.97 o                         
 -10   8   6        490.39        814.13       340.55 o                         
  -8   8   6        826.21        960.57       203.12 o                         
  -6   8   6         34.26         75.85       186.35 o                         
  -4   8   6         70.20        293.42       202.14 o                         
  -2   8   6         46.11       -158.75       158.47 o                         
   0   8   6         14.10        144.26       159.11 o                         
   2   8   6        129.32        -44.77       158.18 o                         
   4   8   6         66.25         76.91       154.38 o                         
   6   8   6        320.63        446.01       334.03 o                         
   8   8   6        120.32        232.85       211.23 o                         
  10   8   6        154.77        135.67       231.18 o                         
  12   8   6        534.23        703.09       245.00 o                         
  -9   9   6         26.73        280.17       283.87 o                         
  -7   9   6         56.79        175.34       198.22 o                         
  -5   9   6         32.49        266.82       304.94 o                         
  -3   9   6          3.77        190.89       208.73 o                         
  -1   9   6          5.00       -375.95       201.96 o                         
   1   9   6         85.97        298.38       172.39 o                         
   3   9   6          4.78        -76.96       217.35 o                         
   5   9   6         33.87        -58.85       232.57 o                         
   7   9   6         18.14        181.76       240.63 o                         
 -25   1   7        131.02        366.13       223.74 o                         
 -23   1   7         90.44        186.59       203.53 o                         
 -21   1   7        380.44        377.16       204.28 o                         
 -19   1   7         18.75        -62.92       184.79 o                         
 -17   1   7       2612.50       2605.62       184.74 o                         
 -15   1   7        411.63        399.04       151.61 o                         
 -13   1   7        558.57        713.38       144.40 o                         
 -11   1   7        364.68        699.25       107.37 o                         
  -9   1   7       7977.51       8988.80       276.35 o                         
  -7   1   7       6051.88       7329.31       267.82 o                         
  -5   1   7       2775.39       2819.90       136.00 o                         
  -3   1   7       1188.27       1397.91       110.23 o                         
  -1   1   7        965.06       1074.22       107.67 o                         
   1   1   7        725.16        759.64       120.17 o                         
   3   1   7        412.38        349.92        94.99 o                         
   5   1   7          7.29        -22.33        91.79 o                         
   7   1   7       6350.53       6400.79       201.54 o                         
   9   1   7       1270.97       1014.62       118.24 o                         
  11   1   7         54.02         25.86       181.39 o                         
  13   1   7         93.83        156.07       150.91 o                         
  15   1   7        176.58        261.13       142.16 o                         
  17   1   7        347.34        290.39       181.76 o                         
  19   1   7         25.88        208.82       185.34 o                         
  21   1   7        121.25        169.43       201.12 o                         
  23   1   7         45.79         13.35       205.88 o                         
 -26   2   7         23.57        220.37       169.02 o                         
 -24   2   7         11.29        307.89       141.11 o                         
 -22   2   7         13.82        -17.51       171.76 o                         
 -20   2   7        748.30        827.94       158.70 o                         
 -18   2   7        890.74       1103.40       128.32 o                         
 -16   2   7       1276.90       1451.36       169.48 o                         
 -14   2   7       3786.39       3949.90       186.11 o                         
 -12   2   7         29.37       -144.32       121.76 o                         
 -10   2   7       4065.95       4081.79       127.65 o                         
  -8   2   7         18.65        109.82        94.58 o                         
  -6   2   7       7877.64       8114.58       422.17 o                         
  -4   2   7         22.41        -52.95       100.56 o                         
  -2   2   7         22.45        112.40       104.08 o                         
   0   2   7        329.01        242.47       108.61 o                         
   2   2   7        327.16        278.16       108.73 o                         
   4   2   7       5105.06       4947.52       120.63 o                         
   6   2   7       8804.50       9013.32       249.61 o                         
   8   2   7        322.54        281.17       108.31 o                         
  10   2   7       5814.81       6114.71       426.26 o                         
  12   2   7        312.62        294.04       153.37 o                         
  14   2   7       1635.72       2370.51       305.28 o                         
  16   2   7        695.89        996.21       229.85 o                         
  18   2   7        638.52       1004.30       200.54 o                         
  20   2   7        413.91        690.60       208.49 o                         
  22   2   7        135.85        -11.82       195.90 o                         
 -25   3   7         29.37        259.21       180.01 o                         
 -23   3   7         58.02        242.90       166.41 o                         
 -21   3   7        560.78        728.49       190.74 o                         
 -19   3   7       1473.14       1340.46       141.60 o                         
 -17   3   7       4748.86       4740.50       145.86 o                         
 -15   3   7       4316.57       4560.00       142.17 o                         
 -13   3   7       2846.87       2698.24       166.07 o                         
 -11   3   7        701.91        948.49       201.57 o                         
  -9   3   7       1480.98       1463.58       111.21 o                         
  -7   3   7       7588.47       8484.95       546.35 o                         
  -5   3   7       2247.98       2658.99       122.56 o                         
  -3   3   7       1233.32       1289.61       109.44 o                         
  -1   3   7       3270.30       3434.29       122.73 o                         
   1   3   7       2032.89       2121.18       119.69 o                         
   3   3   7      15104.15      14541.82       801.52 o                         
   5   3   7       1730.89       1836.29       152.02 o                         
   7   3   7       3679.53       3739.14       282.68 o                         
   9   3   7       2935.00       3371.29       169.43 o                         
  11   3   7       4934.78       5287.92       208.45 o                         
  13   3   7       1351.42       1536.07       156.16 o                         
  15   3   7        772.87       1088.52       152.64 o                         
  17   3   7       2792.62       2444.22       175.50 o                         
  19   3   7        221.00        485.83       150.94 o                         
  21   3   7         19.41       -149.16       186.53 o                         
 -24   4   7        281.39        154.77       326.00 o                         
 -22   4   7          0.66         51.88       188.67 o                         
 -20   4   7       2705.47       2731.02       181.85 o                         
 -18   4   7       2056.92       1797.27       159.77 o                         
 -16   4   7       1766.73       1936.83       256.29 o                         
 -14   4   7       6019.81       5708.36       208.25 o                         
 -12   4   7         12.51        -88.12       184.22 o                         
 -10   4   7        965.72        939.58       190.87 o                         
  -8   4   7         42.90         57.40       171.58 o                         
  -6   4   7       4222.71       4486.29       217.86 o                         
  -4   4   7         38.08        -93.41       174.84 o                         
  -2   4   7        346.11        397.32       184.40 o                         
   0   4   7       2174.88       2099.29       207.02 o                         
   2   4   7       2505.48       2591.18       349.07 o                         
   4   4   7       7054.87       6483.40       260.65 o                         
   6   4   7       5774.07       5509.01       263.13 o                         
   8   4   7        170.89        -46.16       166.65 o                         
  10   4   7       2569.22       2993.29       194.15 o                         
  12   4   7        553.00        634.83       208.98 o                         
  14   4   7       2763.53       3085.48       222.66 o                         
  16   4   7        472.69        442.61       185.37 o                         
  18   4   7        440.95        554.43       194.69 o                         
  20   4   7        149.27        -21.78       192.15 o                         
 -21   5   7        918.47        683.98       175.87 o                         
 -19   5   7        593.34        693.12       186.14 o                         
 -17   5   7        533.37        415.13       278.36 o                         
 -15   5   7        580.81        676.50       187.52 o                         
 -13   5   7       5623.06       6255.33       434.34 o                         
 -11   5   7       3193.77       3058.33       246.38 o                         
  -9   5   7       1995.78       1751.40       210.62 o                         
  -7   5   7       1620.70       1342.70       206.49 o                         
  -5   5   7        144.88        190.79       188.61 o                         
  -3   5   7       1488.44       1153.18       202.41 o                         
  -1   5   7       1281.20       1357.63       210.62 o                         
   1   5   7        580.75        316.09       164.58 o                         
   3   5   7       8021.44       7386.42       226.62 o                         
   5   5   7        428.46        372.91       186.84 o                         
   7   5   7       6760.33       6615.32       430.07 o                         
   9   5   7       3606.77       3093.88       191.45 o                         
  11   5   7       2033.56       1979.65       178.03 o                         
  13   5   7       2433.46       2392.46       189.95 o                         
  15   5   7        336.28        425.32       156.59 o                         
  17   5   7        552.49        452.89       223.31 o                         
  19   5   7         23.52        239.83       197.43 o                         
 -20   6   7        566.79        564.97       330.02 o                         
 -18   6   7        109.53         83.59       246.26 o                         
 -16   6   7         13.54        174.91       188.40 o                         
 -14   6   7       2876.09       2702.06       247.26 o                         
 -12   6   7         89.67         21.64       169.47 o                         
 -10   6   7       3144.45       2826.99       173.97 o                         
  -8   6   7         16.43       -188.36       139.20 o                         
  -6   6   7       1020.23       1072.75       190.99 o                         
  -4   6   7        851.18        607.56       196.80 o                         
  -2   6   7       3530.77       3165.62       183.87 o                         
   0   6   7          9.45         50.24       158.91 o                         
   2   6   7       3941.79       3649.35       189.07 o                         
   4   6   7       1533.98       1338.81       169.75 o                         
   6   6   7       2184.43       2075.50       179.73 o                         
   8   6   7        365.21        511.27       167.14 o                         
  10   6   7       3270.25       3026.35       196.06 o                         
  12   6   7          6.37         44.40       155.56 o                         
  14   6   7       1419.68       1245.31       177.53 o                         
  16   6   7          6.80        138.81       156.19 o                         
 -17   7   7       1280.45        980.34       226.96 o                         
 -15   7   7         10.94         95.10       188.27 o                         
 -13   7   7        557.49        441.93       157.24 o                         
 -11   7   7         38.90       -178.01       151.72 o                         
  -9   7   7       1104.56       1047.44       157.01 o                         
  -7   7   7        279.98        225.21       126.02 o                         
  -5   7   7       1339.59       1322.96       165.24 o                         
  -3   7   7         26.96         38.57       127.75 o                         
  -1   7   7       1856.14       1519.75       170.69 o                         
   1   7   7         90.80         83.39       154.80 o                         
   3   7   7       1063.58        714.53       243.84 o                         
   5   7   7       1040.18       1017.79       173.62 o                         
   7   7   7       1056.52        691.37       173.89 o                         
   9   7   7        120.14        248.11       169.62 o                         
  11   7   7        627.21        707.55       181.59 o                         
  13   7   7        258.02         99.10       164.41 o                         
  15   7   7        101.31        272.17       173.43 o                         
 -14   8   7         49.87        152.23       208.15 o                         
 -12   8   7        251.38        229.78       159.05 o                         
 -10   8   7        188.40         41.43       157.22 o                         
  -8   8   7        216.37        -39.90       154.28 o                         
  -6   8   7       1571.30       1565.38       149.31 o                         
  -4   8   7        289.46        191.98       155.44 o                         
  -2   8   7       1520.16       1570.32       149.55 o                         
   0   8   7        139.23         33.86       133.42 o                         
   2   8   7       1562.79       1550.27       201.68 o                         
   4   8   7         92.62         52.40       137.05 o                         
   6   8   7        565.56        747.44       176.22 o                         
   8   8   7         47.22        -31.79       170.75 o                         
  10   8   7        331.59        270.37       180.74 o                         
  -7   9   7         29.00       -428.32       296.91 o                         
  -5   9   7        428.09        306.94       313.97 o                         
  -3   9   7         62.74        285.36       307.45 o                         
  -1   9   7       1705.32       1763.54       191.32 o                         
   1   9   7        546.91        589.48       327.53 o                         
   3   9   7        116.32        173.53       216.69 o                         
   5   9   7        270.41        185.16       235.02 o                         
 -26   0   8         38.34        206.64       332.02 o                         
 -24   0   8       1456.84       1318.06       334.03 o                         
 -22   0   8        800.97        801.47       287.89 o                         
 -20   0   8       1222.48       1489.58       294.91 o                         
 -18   0   8       4933.22       5118.50       236.54 o                         
 -16   0   8        983.33        844.02       195.73 o                         
 -14   0   8      18516.75      18943.05       338.32 o                         
 -12   0   8       7174.16       7131.41       384.18 o                         
 -10   0   8      10562.87      10753.08       349.07 o                         
  -8   0   8      56900.59      61079.91       715.20 o                         
  -6   0   8      91709.00      92994.10       877.70 o                         
  -4   0   8      34003.23      30626.22       469.44 o                         
  -2   0   8       1449.42       1628.40       193.60 o                         
   0   0   8      26977.62      26088.72      2991.20 o                         
   2   0   8        167.18        401.93       201.62 o                         
   4   0   8      30325.47      28961.60      1609.95 o                         
   6   0   8        651.82        583.50       292.90 o                         
   8   0   8      19175.58      19778.85       448.38 o                         
  10   0   8       4112.92       4346.57       212.35 o                         
  12   0   8       1541.16       1707.80       191.11 o                         
  14   0   8        204.39        278.86       250.77 o                         
  16   0   8      18173.59      19213.11       544.68 o                         
  18   0   8         28.47        127.39       250.77 o                         
  20   0   8       7589.20       7721.76       432.33 o                         
  22   0   8        685.00        941.90       301.93 o                         
 -25   1   8        102.91        -17.04       164.78 o                         
 -23   1   8        621.09        714.55       165.47 o                         
 -21   1   8        459.84        162.95       157.36 o                         
 -19   1   8       3746.05       3389.83       181.96 o                         
 -17   1   8        833.19        974.37       155.11 o                         
 -15   1   8       8781.34       8921.97       199.66 o                         
 -13   1   8       1452.72       1749.91       133.52 o                         
 -11   1   8      27022.34      29429.93       348.35 o                         
  -9   1   8         89.76       -164.37       146.46 o                         
  -7   1   8      76081.20      78976.38      2264.86 o                         
  -5   1   8      10259.20      10691.69       181.81 o                         
  -3   1   8      36054.52      35145.87      1045.32 o                         
  -1   1   8      10651.91      10143.80       442.50 o                         
   1   1   8      21119.65      19781.71      1392.52 o                         
   3   1   8       7984.70       7867.73       272.34 o                         
   5   1   8       9913.54       9287.83       193.29 o                         
   7   1   8       1866.60       1946.56       126.47 o                         
   9   1   8      10796.16      10194.42       176.32 o                         
  11   1   8       1085.76       1044.49       159.37 o                         
  13   1   8       7148.24       7248.32       470.49 o                         
  15   1   8       5285.34       5539.70       247.90 o                         
  17   1   8       5507.08       5858.61       263.04 o                         
  19   1   8       6037.44       6058.73       351.08 o                         
  21   1   8        501.15        553.95       310.96 o                         
 -24   2   8        187.16         99.95       166.36 o                         
 -22   2   8       1262.40       1431.77       175.77 o                         
 -20   2   8        148.82        194.00       153.49 o                         
 -18   2   8       3974.04       3962.91       263.42 o                         
 -16   2   8       3446.32       3333.10       180.39 o                         
 -14   2   8      11228.09      12102.42       416.98 o                         
 -12   2   8       4036.04       4214.50       144.68 o                         
 -10   2   8      16105.26      18250.89       387.95 o                         
  -8   2   8      19373.39      20523.62       479.12 o                         
  -6   2   8       7099.36       7631.32       357.92 o                         
  -4   2   8      32251.66      32291.82       885.07 o                         
  -2   2   8        416.94        297.02       114.80 o                         
   0   2   8      15124.65      13639.98       451.58 o                         
   2   2   8      27972.20      27333.11       635.75 o                         
   4   2   8      14063.69      14266.19       688.67 o                         
   6   2   8         41.37         -9.70       109.35 o                         
   8   2   8       7639.05       7703.44       200.65 o                         
  10   2   8        539.81        536.14       155.88 o                         
  12   2   8       9570.43       9824.03       417.73 o                         
  14   2   8         82.08        174.51       142.92 o                         
  16   2   8       7374.53       7245.54       524.11 o                         
  18   2   8        306.72         59.60       186.40 o                         
  20   2   8       1896.18       2180.11       353.09 o                         
  22   2   8        185.50        487.21       213.00 o                         
 -25   3   8        114.20       -125.74       188.76 o                         
 -23   3   8       1180.05       1171.66       179.82 o                         
 -21   3   8        267.26        343.99       163.00 o                         
 -19   3   8       3154.79       3110.37       154.77 o                         
 -17   3   8        142.81        106.57       104.87 o                         
 -15   3   8       5811.25       6243.94       459.56 o                         
 -13   3   8        194.79        115.14       140.58 o                         
 -11   3   8      12692.10      13400.87       266.98 o                         
  -9   3   8        188.85        261.59       134.89 o                         
  -7   3   8      31124.33      30287.29      1459.69 o                         
  -5   3   8        400.70        430.93       122.37 o                         
  -3   3   8      24266.90      22640.46       380.37 o                         
  -1   3   8       3325.73       3474.05       237.70 o                         
   1   3   8      23750.53      21672.03       827.55 o                         
   3   3   8       6884.71       6886.09       176.07 o                         
   5   3   8       4033.92       4456.34       271.22 o                         
   7   3   8       2043.57       2263.01       162.70 o                         
   9   3   8       7414.01       8126.83       568.81 o                         
  11   3   8       2071.23       1972.19       162.81 o                         
  13   3   8       5362.98       5290.32       379.72 o                         
  15   3   8       2643.19       2599.67       172.11 o                         
  17   3   8       1967.21       2138.60       174.32 o                         
  19   3   8       2263.02       2384.67       229.27 o                         
  21   3   8        195.27        808.49       314.97 o                         
 -22   4   8       1106.80        978.51       207.26 o                         
 -20   4   8        380.94        172.27       146.59 o                         
 -18   4   8       1026.09       1273.46       194.66 o                         
 -16   4   8        593.83        448.23       133.63 o                         
 -14   4   8       7839.50       7615.32       261.06 o                         
 -12   4   8      10020.35       8975.92       442.86 o                         
 -10   4   8       2979.22       2874.15       222.48 o                         
  -8   4   8        966.21       1017.72       202.94 o                         
  -6   4   8       1748.71       2040.39       209.14 o                         
  -4   4   8       6877.41       6685.03       258.54 o                         
  -2   4   8       5382.53       5837.39       250.37 o                         
   0   4   8       8924.17       7933.50       293.90 o                         
   2   4   8       2507.09       2672.26       231.22 o                         
   4   4   8       5153.28       5043.59       261.02 o                         
   6   4   8       1584.63       1601.57       225.61 o                         
   8   4   8      10290.52       9258.93       298.96 o                         
  10   4   8        163.13       -201.18       183.06 o                         
  12   4   8       5961.08       6005.46       590.32 o                         
  14   4   8          7.39       -284.43       181.87 o                         
  16   4   8        771.88        919.82       193.90 o                         
  18   4   8         47.12        273.20       190.74 o                         
  20   4   8       1271.87       1448.88       226.26 o                         
 -21   5   8        295.56        179.08       190.02 o                         
 -19   5   8        943.08        532.19       198.61 o                         
 -17   5   8          5.18         20.93       183.37 o                         
 -15   5   8       2824.92       2787.21       223.58 o                         
 -13   5   8        295.28        584.58       144.92 o                         
 -11   5   8       2990.80       3000.22       216.26 o                         
  -9   5   8         33.46         24.08       183.27 o                         
  -7   5   8        100.60        189.62       193.62 o                         
  -5   5   8        426.62        615.66       217.67 o                         
  -3   5   8       6146.29       5324.94       254.97 o                         
  -1   5   8        100.27        108.12       194.78 o                         
   1   5   8       8088.81       7091.94       302.43 o                         
   3   5   8         87.31        167.64       211.96 o                         
   5   5   8       1890.18       2207.36       251.27 o                         
   7   5   8        548.98        710.83       233.22 o                         
   9   5   8       3300.62       3648.71       245.54 o                         
  11   5   8       5078.96       5177.02       265.32 o                         
  13   5   8         82.72        209.98       194.69 o                         
  15   5   8        436.69        537.41       193.89 o                         
  17   5   8        102.93        106.04       195.42 o                         
 -20   6   8        698.96        399.14       286.88 o                         
 -18   6   8       1360.21       1523.53       223.78 o                         
 -16   6   8        119.98        212.17       191.09 o                         
 -14   6   8         69.41         71.33       189.77 o                         
 -12   6   8       1316.18       1732.30       208.62 o                         
 -10   6   8          1.34        -53.80       145.76 o                         
  -8   6   8        472.56        428.30       254.28 o                         
  -6   6   8       1017.57       1002.26       188.36 o                         
  -4   6   8        455.79        466.19       196.16 o                         
  -2   6   8       3745.35       3576.89       403.74 o                         
   0   6   8        495.29        414.10       200.18 o                         
   2   6   8        787.11        629.02       218.24 o                         
   4   6   8       9126.60       8771.19       250.66 o                         
   6   6   8        833.62        622.88       172.78 o                         
   8   6   8       2188.85       2029.47       186.02 o                         
  10   6   8         19.24        101.10       165.02 o                         
  12   6   8       1269.90       1295.30       206.00 o                         
  14   6   8        516.30        655.97       175.36 o                         
  16   6   8        210.00        325.71       287.38 o                         
 -17   7   8         47.30        -17.67       231.21 o                         
 -15   7   8        113.37       -153.26       192.93 o                         
 -13   7   8        167.73        193.73       196.71 o                         
 -11   7   8        154.81        237.11       187.56 o                         
  -9   7   8         44.47         -8.85       149.97 o                         
  -7   7   8        261.99        551.28       158.61 o                         
  -5   7   8        465.30        396.47       152.11 o                         
  -3   7   8        342.36        174.55       195.69 o                         
  -1   7   8       1161.18        734.43       202.02 o                         
   1   7   8       1129.03       1232.40       174.99 o                         
   3   7   8        574.04        350.32       166.34 o                         
   5   7   8       2018.59       2043.59       187.92 o                         
   7   7   8        161.51        112.10       168.59 o                         
   9   7   8       1036.92       1037.10       187.41 o                         
  11   7   8        796.21        735.02       289.33 o                         
  13   7   8          1.50        -70.28       173.62 o                         
 -12   8   8        225.31        181.98       201.91 o                         
 -10   8   8          8.37        -81.17       193.71 o                         
  -8   8   8        346.94        277.76       197.12 o                         
  -6   8   8         37.64        130.93       158.12 o                         
  -4   8   8         22.70        -87.13       156.71 o                         
  -2   8   8        361.52        716.47       166.08 o                         
   0   8   8         48.94         57.02       134.59 o                         
   2   8   8        293.38        244.35       159.26 o                         
   4   8   8        372.64        487.66       135.92 o                         
   6   8   8        125.51        -54.57       171.13 o                         
   8   8   8        849.27       1206.40       268.75 o                         
  -5   9   8        119.62       -197.61       306.94 o                         
  -3   9   8        330.46        212.90       224.35 o                         
  -1   9   8          8.42        -77.95       166.43 o                         
   1   9   8         87.77         58.19       203.56 o                         
 -25   1   9        312.95         81.34       213.28 o                         
 -23   1   9          0.95        227.68       137.82 o                         
 -21   1   9        219.16        458.76       175.04 o                         
 -19   1   9         67.94         59.41       123.03 o                         
 -17   1   9         52.43        152.81       120.25 o                         
 -15   1   9        201.57        327.58       135.10 o                         
 -13   1   9        278.05        442.96       172.45 o                         
 -11   1   9        697.37        615.25       173.05 o                         
  -9   1   9        563.06        393.27       172.93 o                         
  -7   1   9        601.45        563.05       132.42 o                         
  -5   1   9        678.83        992.07       130.53 o                         
  -3   1   9         54.49        -22.09       123.37 o                         
  -1   1   9        589.49        585.29       130.21 o                         
   1   1   9       1190.92       1142.23       111.90 o                         
   3   1   9        842.84        849.48       115.03 o                         
   5   1   9         52.18         45.96       118.78 o                         
   7   1   9        202.30         10.12       123.50 o                         
   9   1   9        113.08        -39.76       125.90 o                         
  11   1   9        699.98        534.82       158.47 o                         
  13   1   9        915.77       1199.88       319.46 o                         
  15   1   9        271.09        242.70       176.51 o                         
  17   1   9          9.53        132.24       182.28 o                         
  19   1   9        181.55        356.93       260.30 o                         
  21   1   9          5.76        238.65       203.91 o                         
 -24   2   9        394.61        481.46       173.74 o                         
 -22   2   9        551.13        655.57       167.16 o                         
 -20   2   9        454.70        634.94       131.31 o                         
 -18   2   9       1486.00       1635.00       134.56 o                         
 -16   2   9          9.66         -6.97       118.33 o                         
 -14   2   9        952.28        908.40       132.23 o                         
 -12   2   9         14.63        190.32       123.96 o                         
 -10   2   9        172.34        127.88       135.37 o                         
  -8   2   9        663.79        781.35       142.32 o                         
  -6   2   9          8.90        106.56       130.68 o                         
  -4   2   9       2989.82       2853.65       146.41 o                         
  -2   2   9        612.92        741.31       135.14 o                         
   0   2   9       1827.11       1736.41       172.85 o                         
   2   2   9       5814.40       6117.75       210.93 o                         
   4   2   9        705.05        965.61       194.30 o                         
   6   2   9       5491.37       5704.79       339.01 o                         
   8   2   9        373.16        392.01       155.28 o                         
  10   2   9        907.90        745.88       162.14 o                         
  12   2   9        451.62        352.75       147.34 o                         
  14   2   9          0.98       -139.56       139.67 o                         
  16   2   9          6.03       -149.22       177.73 o                         
  18   2   9         30.85         44.91       190.66 o                         
  20   2   9        322.87         74.10       198.23 o                         
 -23   3   9          1.76       -237.46       188.24 o                         
 -21   3   9       1584.88       1429.78       256.91 o                         
 -19   3   9        510.73        362.97       182.86 o                         
 -17   3   9       2166.58       2252.36       206.29 o                         
 -15   3   9       1213.63       1288.55       186.34 o                         
 -13   3   9         32.27        145.72       189.09 o                         
 -11   3   9        149.55        205.63       188.45 o                         
  -9   3   9       1330.35       1304.05       200.70 o                         
  -7   3   9       2039.51       2266.08       206.70 o                         
  -5   3   9       2362.44       2658.65       337.04 o                         
  -3   3   9         58.43        -11.59       182.56 o                         
  -1   3   9       9517.91       8793.28       447.38 o                         
   1   3   9        339.06        225.26       211.15 o                         
   3   3   9       6296.36       5397.49       407.25 o                         
   5   3   9       6736.29       6425.98       269.35 o                         
   7   3   9       1259.91       1105.19       311.96 o                         
   9   3   9       1853.89       1707.70       225.18 o                         
  11   3   9         10.73         46.17       180.16 o                         
  13   3   9        373.44         34.13       180.09 o                         
  15   3   9        112.22        226.79       210.15 o                         
  17   3   9        100.48        392.62       188.27 o                         
  19   3   9        319.98        389.20       300.93 o                         
 -22   4   9        944.16        672.07       315.97 o                         
 -20   4   9        265.94         51.89       281.37 o                         
 -18   4   9       1143.40        751.27       236.23 o                         
 -16   4   9        113.73       -108.64       181.54 o                         
 -14   4   9        112.98         10.23       259.30 o                         
 -12   4   9          2.02       -116.88       235.73 o                         
 -10   4   9         58.97         57.37       194.27 o                         
  -8   4   9       2129.95       2135.63       217.03 o                         
  -6   4   9        405.88        397.86       193.57 o                         
  -4   4   9       1522.01       1538.07       217.74 o                         
  -2   4   9       2895.74       2648.77       420.79 o                         
   0   4   9        711.88        664.99       216.62 o                         
   2   4   9       6422.47       5762.62       269.16 o                         
   4   4   9          3.68          2.54       276.85 o                         
   6   4   9       3173.68       3114.20       249.25 o                         
   8   4   9        776.96        787.39       241.74 o                         
  10   4   9       1075.12       1177.42       209.11 o                         
  12   4   9        355.36        661.39       202.76 o                         
  14   4   9        710.35        914.79       345.56 o                         
  16   4   9          8.11        100.87       191.96 o                         
  18   4   9        168.65        335.06       198.95 o                         
 -21   5   9       1247.97       1475.97       220.01 o                         
 -19   5   9        100.45         81.23       186.52 o                         
 -17   5   9       1448.72       1508.47       245.25 o                         
 -15   5   9        147.46         -6.95       182.02 o                         
 -13   5   9        839.57        429.81       189.61 o                         
 -11   5   9        108.22         72.26       183.89 o                         
  -9   5   9        420.77         56.05       187.53 o                         
  -7   5   9          0.75         18.94       187.15 o                         
  -5   5   9       2219.38       2123.27       219.05 o                         
  -3   5   9        164.10        255.55       200.30 o                         
  -1   5   9       8786.10       8039.71       282.72 o                         
   1   5   9         42.51       -283.86       201.72 o                         
   3   5   9       3799.95       3916.15       339.54 o                         
   5   5   9       2755.69       2508.18       219.21 o                         
   7   5   9       2199.96       2411.16       224.44 o                         
   9   5   9       2825.99       2580.88       233.28 o                         
  11   5   9        255.85        359.51       194.65 o                         
  13   5   9        240.19        259.77       198.61 o                         
  15   5   9          6.12        371.46       356.10 o                         
  17   5   9          3.25       -293.94       281.37 o                         
 -18   6   9       1023.83        656.57       213.72 o                         
 -16   6   9        418.04        436.30       199.38 o                         
 -14   6   9        186.90        -20.42       189.16 o                         
 -12   6   9        593.73        575.34       158.10 o                         
 -10   6   9        370.82        308.72       267.82 o                         
  -8   6   9       1077.23        741.21       195.70 o                         
  -6   6   9        895.10        554.58       243.75 o                         
  -4   6   9       1607.27       1782.34       215.40 o                         
  -2   6   9       2169.72       1687.35       215.45 o                         
   0   6   9        985.95       1285.82       411.77 o                         
   2   6   9       1278.88       1413.76       220.21 o                         
   4   6   9         63.29        211.01       205.40 o                         
   6   6   9       1958.92       1935.13       230.05 o                         
   8   6   9         27.52       -139.19       351.58 o                         
  10   6   9       1335.81       1394.29       225.30 o                         
  12   6   9         35.61         39.25       261.81 o                         
  14   6   9        533.85        857.21       218.71 o                         
 -15   7   9         22.20        -28.49       202.72 o                         
 -13   7   9        572.65        410.03       193.87 o                         
 -11   7   9          7.65         20.67       289.89 o                         
  -9   7   9       1118.36       1133.62       169.91 o                         
  -7   7   9         60.15         82.08       193.26 o                         
  -5   7   9        650.88        827.15       341.55 o                         
  -3   7   9          1.38        240.49       201.21 o                         
  -1   7   9        653.17        593.15       204.85 o                         
   1   7   9        940.71        712.93       258.29 o                         
   3   7   9        927.38       1276.37       226.73 o                         
   5   7   9        443.05        298.18       202.91 o                         
   7   7   9        276.90        386.98       214.65 o                         
   9   7   9        264.45        461.11       221.74 o                         
  11   7   9        322.91        327.31       226.01 o                         
 -12   8   9        360.35        409.77       211.01 o                         
 -10   8   9        605.67        123.79       201.77 o                         
  -8   8   9        387.05        311.93       162.77 o                         
  -6   8   9        556.99        604.70       288.88 o                         
  -4   8   9          8.36        235.88       163.81 o                         
  -2   8   9        452.24        560.86       217.07 o                         
   0   8   9         51.68        205.65       209.34 o                         
   2   8   9        339.94        282.78       216.64 o                         
   4   8   9         52.56         13.96       206.17 o                         
   6   8   9        348.34        273.40       218.78 o                         
 -24   0  10         37.38         29.45       200.69 o                         
 -22   0  10       2803.75       2787.81       236.19 o                         
 -20   0  10         98.60         94.42       280.86 o                         
 -18   0  10      12917.42      12245.74       417.28 o                         
 -16   0  10       3312.96       3186.91       219.79 o                         
 -14   0  10      14670.34      14516.66       457.41 o                         
 -12   0  10       5849.90       6751.77       361.11 o                         
 -10   0  10       1383.60       1361.19       278.86 o                         
  -8   0  10      11895.86      12048.07       382.18 o                         
  -6   0  10       3579.82       3428.55       279.86 o                         
  -4   0  10       8968.98       8846.77      1163.58 o                         
  -2   0  10       1829.45       1925.57       184.41 o                         
   0   0  10       7280.58       6977.76       980.52 o                         
   2   0  10      11686.93      11731.16      1507.14 o                         
   4   0  10      18652.23      18669.29      1292.98 o                         
   6   0  10       8397.64       7813.27       242.80 o                         
   8   0  10      19006.50      18604.03       505.05 o                         
  10   0  10       2491.35       2385.32       199.93 o                         
  12   0  10      16922.68      17184.87       503.55 o                         
  14   0  10          1.52        271.84       241.74 o                         
  16   0  10       6057.33       6342.51       389.20 o                         
  18   0  10         98.89        367.13       281.87 o                         
  20   0  10       1577.22       1297.99       326.00 o                         
 -25   1  10        898.55        698.39       158.45 o                         
 -23   1  10       1054.16        999.19       147.64 o                         
 -21   1  10       2265.13       2304.14       155.85 o                         
 -19   1  10       5282.14       4995.59       259.45 o                         
 -17   1  10       1286.16       1324.64       134.47 o                         
 -15   1  10      12313.65      12155.59       246.37 o                         
 -13   1  10        139.14         13.10       188.90 o                         
 -11   1  10      14988.21      15286.31       768.36 o                         
  -9   1  10       2216.78       2158.65       161.59 o                         
  -7   1  10      14105.47      14561.02       329.63 o                         
  -5   1  10        389.34        471.11       142.21 o                         
  -3   1  10      14371.09      14029.95       757.94 o                         
  -1   1  10       1815.43       1921.90       131.60 o                         
   1   1  10      14074.35      14147.66       902.47 o                         
   3   1  10         80.25        104.26       163.30 o                         
   5   1  10      20875.07      20614.09       621.84 o                         
   7   1  10       1610.92       1696.19       140.37 o                         
   9   1  10      25948.46      24979.16       493.74 o                         
  11   1  10       6260.39       6678.49       425.82 o                         
  13   1  10       4660.64       4851.04       246.76 o                         
  15   1  10       4085.23       4288.47       244.07 o                         
  17   1  10       2089.33       2437.65       306.44 o                         
  19   1  10       2102.09       2543.46       256.29 o                         
 -24   2  10          8.73        206.87       179.68 o                         
 -22   2  10       3499.30       3343.77       194.57 o                         
 -20   2  10         15.35       -248.31       124.16 o                         
 -18   2  10       3986.42       4440.73       164.12 o                         
 -16   2  10       1801.84       1860.00       137.81 o                         
 -14   2  10       6265.89       6468.84       173.35 o                         
 -12   2  10      10400.28      10556.36       234.90 o                         
 -10   2  10        739.49       1026.15       149.36 o                         
  -8   2  10       5747.48       5889.93       273.12 o                         
  -6   2  10       3714.06       3744.26       169.56 o                         
  -4   2  10       9144.66       9616.56       681.15 o                         
  -2   2  10       3243.33       3158.55       198.56 o                         
   0   2  10      10548.07      10786.04       345.39 o                         
   2   2  10       4990.15       5124.74       297.09 o                         
   4   2  10      11709.65      11881.81       494.36 o                         
   6   2  10       3734.43       3565.00       195.75 o                         
   8   2  10      19010.24      18042.73       633.21 o                         
  10   2  10        588.92        365.24       148.02 o                         
  12   2  10       9133.86       9393.87       682.82 o                         
  14   2  10         12.51        110.97       146.65 o                         
  16   2  10       4114.95       4623.48       251.84 o                         
  18   2  10          9.04         59.94       190.87 o                         
  20   2  10       2212.46       2862.47       432.33 o                         
 -23   3  10       1082.08        798.04       224.89 o                         
 -21   3  10        679.00        852.62       307.95 o                         
 -19   3  10       1921.45       2239.78       281.56 o                         
 -17   3  10        518.69        570.31       192.16 o                         
 -15   3  10       3994.30       3601.68       415.78 o                         
 -13   3  10       1414.87       1533.14       204.46 o                         
 -11   3  10      10826.77      10966.54       536.65 o                         
  -9   3  10         14.81         47.60       201.21 o                         
  -7   3  10       8247.40       8465.15       297.42 o                         
  -5   3  10        198.53        340.05       196.49 o                         
  -3   3  10      10808.80      10311.72       429.32 o                         
  -1   3  10       1286.64        947.94       207.90 o                         
   1   3  10       9912.21       9563.67       294.10 o                         
   3   3  10         34.74         -2.46       141.97 o                         
   5   3  10       8486.15       8446.58       297.40 o                         
   7   3  10        246.09        180.56       209.24 o                         
   9   3  10       9281.70       8671.95       291.86 o                         
  11   3  10       2677.20       2636.60       217.15 o                         
  13   3  10       3812.26       4162.35       248.20 o                         
  15   3  10       1429.49       1310.20       210.94 o                         
  17   3  10       1209.18       1215.74       296.91 o                         
  19   3  10       1260.21       1631.02       338.04 o                         
 -22   4  10       1360.11       1302.01       336.03 o                         
 -20   4  10         63.07         44.47       183.31 o                         
 -18   4  10       1801.55       1578.07       208.68 o                         
 -16   4  10        629.14        760.21       198.23 o                         
 -14   4  10       1553.72       1618.56       230.21 o                         
 -12   4  10        654.42        690.82       191.86 o                         
 -10   4  10       4382.75       4470.90       242.46 o                         
  -8   4  10        590.84        738.24       202.67 o                         
  -6   4  10       2826.56       2998.31       239.96 o                         
  -4   4  10       2647.45       2749.77       300.42 o                         
  -2   4  10       2613.03       2436.39       301.93 o                         
   0   4  10       5554.66       5601.43       268.68 o                         
   2   4  10       3673.79       3511.49       300.42 o                         
   4   4  10      12070.83      11930.39       331.91 o                         
   6   4  10        104.86         12.19       199.99 o                         
   8   4  10       2394.89       2159.99       222.69 o                         
  10   4  10        233.49         52.60       187.08 o                         
  12   4  10       2362.77       2438.21       235.43 o                         
  14   4  10         30.18         76.26       192.93 o                         
  16   4  10       1425.71       1522.26       217.75 o                         
  18   4  10         22.47         27.48       359.10 o                         
 -19   5  10        532.33        645.43       257.79 o                         
 -17   5  10          0.62       -183.32       186.09 o                         
 -15   5  10          5.19         43.90       191.65 o                         
 -13   5  10        499.51        371.34       377.66 o                         
 -11   5  10       1636.39       1446.83       210.53 o                         
  -9   5  10        422.13        422.17       184.54 o                         
  -7   5  10       4425.72       4567.08       358.60 o                         
  -5   5  10         20.85       -103.90       315.97 o                         
  -3   5  10       4814.09       4711.03       255.66 o                         
  -1   5  10        190.06        418.56       202.23 o                         
   1   5  10       5033.86       4727.95       256.29 o                         
   3   5  10       3359.23       2742.92       225.01 o                         
   5   5  10       1800.26       1677.71       231.45 o                         
   7   5  10        735.79        470.05       207.82 o                         
   9   5  10        755.13        859.26       207.76 o                         
  11   5  10        298.62        300.87       284.37 o                         
  13   5  10        901.11       1085.98       222.35 o                         
  15   5  10        421.86        465.72       272.84 o                         
 -18   6  10        272.93        -16.26       209.41 o                         
 -16   6  10        195.47        692.61       204.80 o                         
 -14   6  10        495.96        585.03       321.49 o                         
 -12   6  10         19.11       -295.74       193.25 o                         
 -10   6  10       1590.68       1750.16       220.68 o                         
  -8   6  10        254.69        201.03       198.29 o                         
  -6   6  10       3139.03       3266.13       240.06 o                         
  -4   6  10       1611.96       1570.05       221.98 o                         
  -2   6  10       1722.67       1999.60       230.25 o                         
   0   6  10       1385.03       1371.77       214.56 o                         
   2   6  10        292.52        516.62       207.11 o                         
   4   6  10       2075.51       2192.18       240.92 o                         
   6   6  10         22.34        199.84       211.96 o                         
   8   6  10         96.74        219.04       207.94 o                         
  10   6  10         12.11       -242.53       252.78 o                         
  12   6  10        181.96        427.19       220.78 o                         
  14   6  10         58.56        383.31       221.14 o                         
 -15   7  10          2.38       -242.35       248.26 o                         
 -13   7  10        507.00        299.62       227.20 o                         
 -11   7  10        153.80        200.69       154.28 o                         
  -9   7  10        726.52        379.98       204.52 o                         
  -7   7  10        733.90        723.58       228.20 o                         
  -5   7  10        216.73        134.84       226.20 o                         
  -3   7  10       2209.30       2271.19       236.87 o                         
  -1   7  10         48.32        193.57       208.95 o                         
   1   7  10        684.85        573.68       282.37 o                         
   3   7  10        654.23        646.44       219.78 o                         
   5   7  10        134.19         13.37       197.03 o                         
   7   7  10        252.62         64.61       376.16 o                         
   9   7  10          0.47        343.65       280.36 o                         
  -8   8  10         47.00       -111.77       162.33 o                         
  -6   8  10        602.56        574.40       212.46 o                         
  -4   8  10        423.82        787.97       177.13 o                         
  -2   8  10        166.19       -100.03       209.50 o                         
   0   8  10        184.39        206.09       215.08 o                         
   2   8  10         43.81        -81.18       224.19 o                         
   4   8  10        697.24        968.40       315.97 o                         
 -23   1  11        423.97         64.10       138.47 o                         
 -21   1  11          0.32       -229.62       127.50 o                         
 -19   1  11        193.50        150.53       149.65 o                         
 -17   1  11          1.12         66.38       365.12 o                         
 -15   1  11         36.26        104.36       382.18 o                         
 -13   1  11        220.99        -88.44       181.24 o                         
 -11   1  11        485.26        599.65       162.91 o                         
  -9   1  11       7191.91       7244.63       209.73 o                         
  -7   1  11         30.14         26.74       158.56 o                         
  -5   1  11       1495.49       1581.43       163.04 o                         
  -3   1  11        382.38        250.26       128.87 o                         
  -1   1  11        143.10        167.13       128.07 o                         
   1   1  11        967.84       1056.06       165.63 o                         
   3   1  11        511.65        476.04       136.56 o                         
   5   1  11        255.17        391.82       134.11 o                         
   7   1  11        127.46         90.86       129.10 o                         
   9   1  11        984.46        960.82       234.27 o                         
  11   1  11         62.54        133.16       145.33 o                         
  13   1  11        112.00         28.71       268.83 o                         
  15   1  11        274.74        208.81       182.98 o                         
  17   1  11         40.95        355.19       193.50 o                         
  19   1  11         87.19        284.77       199.88 o                         
 -22   2  11        185.51        206.50       137.64 o                         
 -20   2  11          7.61         38.14       229.05 o                         
 -18   2  11         98.44        125.97       125.87 o                         
 -16   2  11        290.97        183.15       149.05 o                         
 -14   2  11         22.58        115.36       144.85 o                         
 -12   2  11        266.94        484.56       155.38 o                         
 -10   2  11        509.99        567.78       150.98 o                         
  -8   2  11       3139.36       3188.60       197.23 o                         
  -6   2  11       1616.69       1582.56       159.91 o                         
  -4   2  11       1495.18       1736.45       167.81 o                         
  -2   2  11       4702.47       4746.88       189.40 o                         
   0   2  11        572.72        634.84       136.24 o                         
   2   2  11        616.16        453.59       134.22 o                         
   4   2  11         34.02        -70.76       126.75 o                         
   6   2  11         84.30       -105.81       152.83 o                         
   8   2  11        292.52        402.67       144.49 o                         
  10   2  11        154.61         31.90       142.50 o                         
  12   2  11         59.75         57.63       144.28 o                         
  14   2  11        142.52        397.25       155.78 o                         
  16   2  11        611.45        833.68       193.39 o                         
  18   2  11        712.64        774.73       212.15 o                         
 -21   3  11         43.93        -57.18       304.94 o                         
 -19   3  11         18.98        152.87       324.00 o                         
 -17   3  11         61.32        177.10       190.50 o                         
 -15   3  11       2031.76       2056.57       216.08 o                         
 -13   3  11       1440.36       1361.54       203.37 o                         
 -11   3  11        122.26        -61.31       189.92 o                         
  -9   3  11       1704.61       1426.44       212.82 o                         
  -7   3  11       1712.53       2114.98       227.68 o                         
  -5   3  11       5832.93       5084.23       265.98 o                         
  -3   3  11       2917.55       2797.05       241.11 o                         
  -1   3  11       3510.27       3177.92       337.04 o                         
   1   3  11       2560.14       2829.98       243.69 o                         
   3   3  11        407.53        389.64       146.48 o                         
   5   3  11         58.51        -52.38       376.66 o                         
   7   3  11       1515.69       1596.82       212.36 o                         
   9   3  11         59.11        -18.56       191.51 o                         
  11   3  11         50.03         86.13       457.41 o                         
  13   3  11        231.87        -22.70       289.89 o                         
  15   3  11       1386.44       1379.70       378.16 o                         
  17   3  11          5.93        307.95       276.85 o                         
 -20   4  11        306.58        160.18       194.74 o                         
 -18   4  11         95.15       -100.83       195.06 o                         
 -16   4  11        829.71        662.28       204.93 o                         
 -14   4  11        171.38         76.10       197.08 o                         
 -12   4  11       1073.67        974.90       203.20 o                         
 -10   4  11       2594.27       2489.74       222.36 o                         
  -8   4  11       2174.50       1800.45       214.52 o                         
  -6   4  11       4526.32       4418.16       251.80 o                         
  -4   4  11        969.17        952.45       315.97 o                         
  -2   4  11      10134.92       8855.16      1094.37 o                         
   0   4  11        354.42        351.06       211.36 o                         
   2   4  11        376.92        534.23       209.89 o                         
   4   4  11        102.40        295.91       203.20 o                         
   6   4  11        961.10        829.44       276.85 o                         
   8   4  11        648.51        559.74       236.73 o                         
  10   4  11        463.96        533.22       238.23 o                         
  12   4  11        200.10        237.52       203.91 o                         
  14   4  11        271.24        504.46       207.36 o                         
  16   4  11        623.01        899.93       275.85 o                         
 -19   5  11         95.14       -140.53       213.66 o                         
 -17   5  11        678.29        849.63       333.02 o                         
 -15   5  11          0.64       -342.92       193.89 o                         
 -13   5  11        971.13        774.38       211.48 o                         
 -11   5  11        449.24        747.27       202.11 o                         
  -9   5  11       2433.24       2425.82       224.51 o                         
  -7   5  11         43.81        247.35       198.95 o                         
  -5   5  11       4200.98       3919.08       242.91 o                         
  -3   5  11       1060.14       1052.98       211.25 o                         
  -1   5  11       4641.18       4376.85       257.10 o                         
   1   5  11         29.67        106.78       202.05 o                         
   3   5  11        243.55        199.21       219.68 o                         
   5   5  11        648.20        656.52       217.04 o                         
   7   5  11         21.44         66.96       203.74 o                         
   9   5  11         28.98         18.06       201.44 o                         
  11   5  11        643.45        697.17       208.52 o                         
  13   5  11         58.94       -134.21       203.03 o                         
 -16   6  11        405.04        270.59       312.96 o                         
 -14   6  11         98.39        -27.88       197.86 o                         
 -12   6  11       1404.97       1475.40       223.07 o                         
 -10   6  11        476.72        412.46       197.25 o                         
  -8   6  11       1019.05       1452.10       387.69 o                         
  -6   6  11       2285.91       1982.86       393.21 o                         
  -4   6  11          1.08       -307.51       205.33 o                         
  -2   6  11       1673.05       1338.39       252.78 o                         
   0   6  11        773.58        735.40       327.51 o                         
   2   6  11        702.09        365.55       433.33 o                         
   4   6  11          7.60        -51.80       289.39 o                         
   6   6  11        260.76        117.37       214.43 o                         
   8   6  11        105.28        309.90       205.93 o                         
  10   6  11        366.89        684.09       226.23 o                         
  12   6  11        321.18        651.78       307.45 o                         
 -13   7  11        766.30        391.13       205.48 o                         
 -11   7  11        156.98        345.96       213.28 o                         
  -9   7  11       1037.95        921.96       218.44 o                         
  -7   7  11         85.02         32.00       211.47 o                         
  -5   7  11        803.77        758.56       219.28 o                         
  -3   7  11          0.53        -21.52       205.40 o                         
  -1   7  11        940.29       1061.08       227.49 o                         
   1   7  11        375.28        588.78       214.36 o                         
   3   7  11       1131.99       1122.61       228.79 o                         
   5   7  11         15.37        212.95       220.49 o                         
   7   7  11        850.32       1167.25       242.39 o                         
  -6   8  11        199.30        -58.96       227.14 o                         
  -4   8  11        235.23        311.33       229.99 o                         
  -2   8  11        143.31        315.52       343.56 o                         
   0   8  11        146.15        -27.22       226.49 o                         
 -22   0  12       2953.02       2644.13       361.11 o                         
 -20   0  12        225.63        -23.07       276.85 o                         
 -18   0  12       4592.94       4222.99       352.08 o                         
 -16   0  12       2261.57       2434.49       314.97 o                         
 -14   0  12        192.54        373.15       254.78 o                         
 -12   0  12       4692.27       4562.04       328.01 o                         
 -10   0  12      10186.65       9396.91       397.22 o                         
  -8   0  12        187.27        314.97       276.85 o                         
  -6   0  12       9806.48       9329.09       801.47 o                         
  -4   0  12       2052.27       2057.46       252.28 o                         
  -2   0  12       7917.13       7409.23      1064.78 o                         
   0   0  12       8460.97       9062.42       921.33 o                         
   2   0  12      11844.16      10806.25      1318.56 o                         
   4   0  12      21944.86      21598.49      1535.72 o                         
   6   0  12       1229.73       1020.12       183.72 o                         
   8   0  12       4307.11       4132.33       222.62 o                         
  10   0  12        782.38       1066.28       277.85 o                         
  12   0  12       8011.34       8381.79       413.27 o                         
  14   0  12          3.28        -22.07       264.81 o                         
  16   0  12       1410.59       1208.72       298.92 o                         
  18   0  12        126.36         26.08       279.86 o                         
 -23   1  12       2225.15       1842.76       228.41 o                         
 -21   1  12        150.51        266.10       157.12 o                         
 -19   1  12       3271.72       3216.55       241.84 o                         
 -17   1  12         15.89         68.88       213.66 o                         
 -15   1  12       3974.06       3828.06       231.67 o                         
 -13   1  12         28.66        125.18       150.05 o                         
 -11   1  12       4870.80       4748.44       195.20 o                         
  -9   1  12       1513.28       1508.15       221.41 o                         
  -7   1  12       6831.88       6521.50       210.45 o                         
  -5   1  12       2328.88       2453.62       178.76 o                         
  -3   1  12      18225.70      17510.71      1277.15 o                         
  -1   1  12         12.63          3.17       136.57 o                         
   1   1  12      15486.82      15574.42      1019.27 o                         
   3   1  12        359.70        545.34       137.18 o                         
   5   1  12      15190.03      15311.41       354.57 o                         
   7   1  12       2904.04       3503.23       180.18 o                         
   9   1  12       3493.32       3430.40       178.32 o                         
  11   1  12       4037.35       4132.79       286.57 o                         
  13   1  12       1171.18       1545.64       205.18 o                         
  15   1  12        739.98        930.06       198.20 o                         
  17   1  12       1021.34       1258.94       217.33 o                         
 -22   2  12        816.29       1062.28       223.25 o                         
 -20   2  12       1434.38       1107.99       218.89 o                         
 -18   2  12       2521.43       2340.21       227.60 o                         
 -16   2  12       1584.73       1332.34       212.41 o                         
 -14   2  12       3024.48       2954.11       234.01 o                         
 -12   2  12       1970.16       1852.51       209.66 o                         
 -10   2  12       2332.65       2448.38       228.38 o                         
  -8   2  12        174.96        481.20       205.13 o                         
  -6   2  12      13180.44      13166.83       507.06 o                         
  -4   2  12       8632.06       8145.92       466.44 o                         
  -2   2  12      13943.93      13297.08       807.99 o                         
   0   2  12       5539.11       6967.32       699.57 o                         
   2   2  12       2851.67       2683.00       198.90 o                         
   4   2  12       9845.66      10009.03       470.31 o                         
   6   2  12        998.61        634.85       191.74 o                         
   8   2  12       7416.50       7252.74       535.65 o                         
  10   2  12         30.69        -78.74       190.80 o                         
  12   2  12       2157.38       2085.31       254.28 o                         
  14   2  12        132.82        214.66       285.88 o                         
  16   2  12       1472.14       1680.17       329.01 o                         
 -21   3  12        226.86         37.40       233.22 o                         
 -19   3  12       1386.96       1631.11       541.67 o                         
 -17   3  12        750.46        493.56       356.10 o                         
 -15   3  12       2101.56       2267.76       218.47 o                         
 -13   3  12        836.31        640.89       212.65 o                         
 -11   3  12       5922.39       6175.00       275.74 o                         
  -9   3  12        156.91        258.29       196.75 o                         
  -7   3  12       3857.45       3812.27       246.83 o                         
  -5   3  12        342.57        546.10       202.54 o                         
  -3   3  12       6772.96       6528.37       484.99 o                         
  -1   3  12         89.35        146.62       196.79 o                         
   1   3  12       3624.80       3674.74       196.10 o                         
   3   3  12         16.85        243.47       190.42 o                         
   5   3  12       6212.05       5807.87       262.41 o                         
   7   3  12       1288.85       1206.31       212.42 o                         
   9   3  12       3453.30       3485.55       246.78 o                         
  11   3  12       1698.71       1812.30       222.72 o                         
  13   3  12        920.42        722.61       212.70 o                         
  15   3  12        514.87        460.95       342.55 o                         
 -20   4  12         80.38        431.38       211.65 o                         
 -18   4  12       1607.01       1425.27       231.64 o                         
 -16   4  12        282.78          0.19       201.80 o                         
 -14   4  12       1733.08       1978.10       266.32 o                         
 -12   4  12         83.84        108.39       197.92 o                         
 -10   4  12       2547.41       2796.82       233.15 o                         
  -8   4  12       2546.08       2293.02       220.75 o                         
  -6   4  12       2404.31       2169.48       225.86 o                         
  -4   4  12       2067.48       2383.92       227.28 o                         
  -2   4  12       2438.65       1993.96       221.21 o                         
   0   4  12       1593.87       1909.60       231.52 o                         
   2   4  12       1529.25       1136.28       212.18 o                         
   4   4  12       4495.37       4539.67       264.00 o                         
   6   4  12         22.45       -137.90       195.61 o                         
   8   4  12        966.50        928.23       210.36 o                         
  10   4  12       1694.89       1750.77       313.46 o                         
  12   4  12       1755.28       1566.09       499.54 o                         
  14   4  12          4.01        105.62       210.30 o                         
 -17   5  12        282.26       -210.65       312.96 o                         
 -15   5  12        425.91        694.52       216.23 o                         
 -13   5  12       1666.36       1877.50       265.82 o                         
 -11   5  12       3386.13       3103.16       248.91 o                         
  -9   5  12          3.36       -143.51       242.75 o                         
  -7   5  12       4082.51       3948.26       330.52 o                         
  -5   5  12        241.54        200.51       205.34 o                         
  -3   5  12       2382.52       2570.77       305.94 o                         
  -1   5  12         68.78        -44.79       200.59 o                         
   1   5  12       1275.59       1103.45       222.00 o                         
   3   5  12         63.78        -86.66       310.46 o                         
   5   5  12        781.82        501.04       260.30 o                         
   7   5  12          4.58        396.61       216.30 o                         
   9   5  12       1947.59       2024.32       439.35 o                         
  11   5  12          5.39        171.13       217.79 o                         
  13   5  12       1178.28       1165.68       238.92 o                         
 -14   6  12       1416.43       1243.67       283.37 o                         
 -12   6  12        413.75        176.76       389.70 o                         
 -10   6  12       1357.26       1196.36       229.36 o                         
  -8   6  12        748.97        581.39       217.48 o                         
  -6   6  12        568.73        841.20       223.73 o                         
  -4   6  12        104.85        -98.08       202.88 o                         
  -2   6  12         52.90        206.34       202.76 o                         
   0   6  12        702.03        636.63       219.76 o                         
   2   6  12        373.11        242.83       216.92 o                         
   4   6  12          5.80        -34.58       209.86 o                         
   6   6  12        188.59        267.07       214.65 o                         
   8   6  12         71.48        845.73       235.07 o                         
  10   6  12        238.77        328.11       394.71 o                         
 -11   7  12       1402.33       1231.90       241.26 o                         
  -9   7  12         13.42       -178.76       209.94 o                         
  -7   7  12        424.33        470.92       224.81 o                         
  -5   7  12          1.01         79.51       337.54 o                         
  -3   7  12        137.25        283.20       225.06 o                         
  -1   7  12        567.08        403.25       219.30 o                         
   1   7  12         67.29       -114.28       214.56 o                         
   3   7  12         77.66         66.44       224.80 o                         
   5   7  12         70.45       -310.98       221.73 o                         
 -21   1  13         19.01        211.96       210.97 o                         
 -19   1  13         75.35       -186.75       223.19 o                         
 -17   1  13        592.05        348.33       195.90 o                         
 -15   1  13          4.53         61.41       148.86 o                         
 -13   1  13       1248.72       1122.90       160.93 o                         
 -11   1  13         17.66        -45.23       212.53 o                         
  -9   1  13        117.61        252.19       147.21 o                         
  -7   1  13        210.84        279.88       149.19 o                         
  -5   1  13          1.13        128.23       132.38 o                         
  -3   1  13         38.45        -14.52       130.89 o                         
  -1   1  13        331.50        473.82       134.85 o                         
   1   1  13        288.63        377.33       131.59 o                         
   3   1  13        293.85        329.00       129.44 o                         
   5   1  13        308.04        306.69       126.14 o                         
   7   1  13         30.43         17.61       146.04 o                         
   9   1  13        191.00        183.41       204.71 o                         
  11   1  13        614.74        997.40       335.53 o                         
  13   1  13         63.38        158.11       190.22 o                         
  15   1  13         87.07       -187.45       192.08 o                         
 -20   2  13        183.22          8.64       206.40 o                         
 -18   2  13          2.11        141.18       237.73 o                         
 -16   2  13       1080.59       1035.51       204.04 o                         
 -14   2  13        230.18        260.21       195.73 o                         
 -12   2  13        376.23        371.28       195.73 o                         
 -10   2  13       1123.39       1330.29       326.00 o                         
  -8   2  13          5.53        -77.70       188.09 o                         
  -6   2  13        493.26        487.06       195.61 o                         
  -4   2  13        320.40        568.78       196.08 o                         
  -2   2  13         67.50         42.60       198.95 o                         
   0   2  13         14.11        -34.25       155.06 o                         
   2   2  13          4.36        -97.37       141.62 o                         
   4   2  13        211.17       -142.71       189.95 o                         
   6   2  13        137.71        335.10       193.48 o                         
   8   2  13        798.84        548.24       196.75 o                         
  10   2  13        939.14       1008.06       205.64 o                         
  12   2  13        110.45        197.48       202.05 o                         
  14   2  13       1037.68       1583.87       341.05 o                         
 -19   3  13        500.65        802.62       218.18 o                         
 -17   3  13        873.94        717.59       209.59 o                         
 -15   3  13         83.63        124.58       204.57 o                         
 -13   3  13       1768.40       1609.01       217.74 o                         
 -11   3  13        397.31        300.02       202.49 o                         
  -9   3  13        387.28        272.38       202.46 o                         
  -7   3  13       1341.78       1595.92       219.48 o                         
  -5   3  13         93.16        -68.94       248.77 o                         
  -3   3  13        247.78        366.23       208.24 o                         
  -1   3  13          2.61        375.57       199.06 o                         
   1   3  13          5.38         18.56       145.76 o                         
   3   3  13        486.06        514.86       207.64 o                         
   5   3  13         81.00       -159.92       187.22 o                         
   7   3  13       1631.93       1629.39       216.33 o                         
   9   3  13         80.83        157.94       206.71 o                         
  11   3  13       2207.60       2202.85       232.96 o                         
  13   3  13        425.19        606.57       215.65 o                         
 -18   4  13         96.60        116.91       276.85 o                         
 -16   4  13       1906.18       1508.13       234.46 o                         
 -14   4  13       1343.58       1405.36       224.70 o                         
 -12   4  13        926.80        840.19       217.38 o                         
 -10   4  13       1755.02       1833.76       227.85 o                         
  -8   4  13          0.94        -48.69       203.71 o                         
  -6   4  13        846.03        667.06       210.60 o                         
  -4   4  13         26.91         -8.54       210.76 o                         
  -2   4  13         82.95       -180.96       199.56 o                         
   0   4  13        914.55        881.78       222.55 o                         
   2   4  13         35.53        209.67       231.21 o                         
   4   4  13       1141.28       1140.67       226.05 o                         
   6   4  13        551.68        681.98       205.23 o                         
   8   4  13        743.79        803.57       216.17 o                         
  10   4  13       1900.34       2131.58       386.69 o                         
  12   4  13        138.32        139.33       290.89 o                         
 -15   5  13         17.68        -71.57       217.17 o                         
 -13   5  13        984.91        995.27       223.59 o                         
 -11   5  13         21.49       -398.90       204.61 o                         
  -9   5  13       1191.42        724.67       220.53 o                         
  -7   5  13        219.76        351.33       202.01 o                         
  -5   5  13        500.38        457.10       218.06 o                         
  -3   5  13         85.29        -57.87       206.04 o                         
  -1   5  13         56.78         42.12       218.71 o                         
   1   5  13        125.00         -4.41       212.42 o                         
   3   5  13        449.23        367.61       230.21 o                         
   5   5  13          9.26        193.21       217.04 o                         
   7   5  13       1137.95       1321.08       230.58 o                         
   9   5  13          0.72       -328.26       259.30 o                         
  11   5  13       1110.02       1367.93       238.90 o                         
 -12   6  13        217.23        105.85       313.46 o                         
 -10   6  13        615.21        199.02       220.13 o                         
  -8   6  13        122.72       -174.01       212.77 o                         
  -6   6  13        556.74        367.24       228.73 o                         
  -4   6  13         19.35        -38.65       211.01 o                         
  -2   6  13          5.14        159.84       217.70 o                         
   0   6  13         51.13        506.64       224.12 o                         
   2   6  13        627.47        551.52       229.09 o                         
   4   6  13        370.25        258.46       232.98 o                         
   6   6  13        940.68       1321.72       251.24 o                         
  -7   7  13         18.48       -268.39       221.99 o                         
  -5   7  13        341.83         42.58       231.07 o                         
  -3   7  13         24.93        250.60       273.84 o                         
  -1   7  13        671.48        554.42       240.30 o                         
   1   7  13          3.69       -543.17       300.42 o                         
 -20   0  14         34.77        -71.22       288.89 o                         
 -18   0  14        824.78        887.73       289.89 o                         
 -16   0  14        606.65        530.63       277.85 o                         
 -14   0  14       1435.37       1324.07       290.89 o                         
 -12   0  14        721.16        708.18       280.86 o                         
 -10   0  14       6159.54       5846.23       497.03 o                         
  -8   0  14       1409.42       1576.12       286.88 o                         
  -6   0  14       7300.99       7472.01       662.04 o                         
  -4   0  14       7032.97       7625.13       652.51 o                         
  -2   0  14       4460.53       3880.67       573.77 o                         
   0   0  14      14043.84      15710.05      1329.09 o                         
   2   0  14        192.56         22.96       182.64 o                         
   4   0  14       4638.00       5051.41       240.09 o                         
   6   0  14       1106.67        827.08       191.82 o                         
   8   0  14       1477.96       1473.53       297.92 o                         
  10   0  14       1347.31       1394.29       302.93 o                         
  12   0  14       1718.98       2415.43       332.02 o                         
  14   0  14        971.11       1128.47       305.94 o                         
 -19   1  14        171.43        138.70       220.42 o                         
 -17   1  14       1148.37       1239.11       173.39 o                         
 -15   1  14        524.94        693.14       160.67 o                         
 -13   1  14       1893.58       1934.96       181.34 o                         
 -11   1  14       8368.72       7999.79       399.13 o                         
  -9   1  14        344.86        332.77       148.23 o                         
  -7   1  14       7816.50       8444.23       499.94 o                         
  -5   1  14         62.03         16.57       129.44 o                         
  -3   1  14      13366.87      13559.80       930.81 o                         
  -1   1  14        604.92        846.35       133.48 o                         
   1   1  14       6381.36       6282.88       239.47 o                         
   3   1  14        832.04        955.19       138.30 o                         
   5   1  14       4289.54       4460.46       187.49 o                         
   7   1  14          1.13         80.05       221.82 o                         
   9   1  14       2637.96       2569.02       181.04 o                         
  11   1  14        106.33        109.34       278.86 o                         
  13   1  14       2491.50       3144.18       249.52 o                         
 -20   2  14         19.62        -18.52       351.58 o                         
 -18   2  14       1027.06        880.62       217.65 o                         
 -16   2  14          7.93        160.87       206.71 o                         
 -14   2  14       2192.83       1964.19       245.76 o                         
 -12   2  14          4.88         -8.55       188.09 o                         
 -10   2  14       8183.24       7992.50       718.21 o                         
  -8   2  14       2410.66       2499.33       231.67 o                         
  -6   2  14       4171.15       4105.71       254.61 o                         
  -4   2  14       3924.76       4389.52       274.96 o                         
  -2   2  14       4771.84       4667.49       353.73 o                         
   0   2  14       4460.25       4885.73       412.88 o                         
   2   2  14       1136.87       1025.96       160.28 o                         
   4   2  14       3470.46       3518.07       481.48 o                         
   6   2  14        336.15        112.32       288.39 o                         
   8   2  14        369.18        268.67       200.35 o                         
  10   2  14       2205.14       2101.81       474.96 o                         
  12   2  14       2496.45       3223.92       361.11 o                         
 -19   3  14        600.33        455.34       224.63 o                         
 -17   3  14        277.10         15.64       207.42 o                         
 -15   3  14        965.32        495.74       243.75 o                         
 -13   3  14        647.50        746.74       393.21 o                         
 -11   3  14       2059.35       2187.68       440.35 o                         
  -9   3  14         33.34       -218.49       200.00 o                         
  -7   3  14       2544.75       2852.67       446.37 o                         
  -5   3  14          0.66        -75.67       199.71 o                         
  -3   3  14       5396.20       5551.94       397.72 o                         
  -1   3  14          4.36         86.87       163.94 o                         
   1   3  14       4607.90       5036.43       263.07 o                         
   3   3  14        206.34         87.27       197.18 o                         
   5   3  14       3731.00       3829.15       285.88 o                         
   7   3  14        516.45        616.70       300.93 o                         
   9   3  14       2154.75       2179.28       235.48 o                         
  11   3  14         79.79         77.02       203.38 o                         
 -16   4  14        155.61         26.99       219.94 o                         
 -14   4  14       1291.96       1003.74       228.63 o                         
 -12   4  14         59.27        -91.05       219.68 o                         
 -10   4  14        897.03        670.74       277.35 o                         
  -8   4  14        400.76        498.35       216.77 o                         
  -6   4  14       1713.60       1742.76       234.51 o                         
  -4   4  14       1838.83       1852.55       288.39 o                         
  -2   4  14       1068.75       1176.56       234.77 o                         
   0   4  14        769.67        539.99       222.00 o                         
   2   4  14       1313.43       1423.40       231.73 o                         
   4   4  14        968.77        822.04       466.94 o                         
   6   4  14       1105.39       1223.00       223.73 o                         
   8   4  14       1685.20       1725.58       329.51 o                         
  10   4  14        333.30        216.11       223.71 o                         
 -13   5  14         65.76        -69.14       221.08 o                         
 -11   5  14        654.38        680.20       221.28 o                         
  -9   5  14         30.73        166.79       215.54 o                         
  -7   5  14        523.54        913.13       228.98 o                         
  -5   5  14        221.19        387.69       224.84 o                         
  -3   5  14        599.73        437.64       219.52 o                         
  -1   5  14         41.05        245.48       224.81 o                         
   1   5  14        715.91        833.82       235.46 o                         
   3   5  14        855.54        654.26       220.94 o                         
   5   5  14       2757.22       3358.55       262.86 o                         
   7   5  14        284.32        445.14       221.89 o                         
 -10   6  14        154.87        163.84       227.23 o                         
  -8   6  14         35.44         60.14       224.72 o                         
  -6   6  14        307.59        208.20       237.61 o                         
  -4   6  14          8.99        298.95       233.30 o                         
  -2   6  14        165.19        227.45       312.46 o                         
   0   6  14         29.82        208.45       234.75 o                         
   2   6  14       1516.36       1551.44       293.90 o                         
   4   6  14        804.39        688.83       252.47 o                         
 -19   1  15          7.94        345.98       221.24 o                         
 -17   1  15         46.58         60.90       281.37 o                         
 -15   1  15        239.17        175.96       467.94 o                         
 -13   1  15       1077.40        926.99       211.01 o                         
 -11   1  15          2.00       -124.32       195.25 o                         
  -9   1  15        314.07        376.11       163.83 o                         
  -7   1  15       1210.58       1449.92       212.89 o                         
  -5   1  15          0.14        -86.13       150.50 o                         
  -3   1  15         55.02        -63.17       152.46 o                         
  -1   1  15        656.06        509.40       160.62 o                         
   1   1  15         41.84        217.34       225.16 o                         
   3   1  15        108.06        -58.61       209.82 o                         
   5   1  15        226.67        233.95       193.60 o                         
   7   1  15         41.57        108.11       193.98 o                         
   9   1  15        713.58       1327.08       304.94 o                         
  11   1  15         29.38         19.06       291.90 o                         
 -18   2  15        123.22        197.23       286.38 o                         
 -16   2  15          2.38        -35.11       210.99 o                         
 -14   2  15        570.03        478.34       215.16 o                         
 -12   2  15         77.63       -105.16       220.18 o                         
 -10   2  15        174.22         88.16       198.98 o                         
  -8   2  15        119.87        -38.15       199.07 o                         
  -6   2  15        173.54        229.35       200.37 o                         
  -4   2  15        586.42        544.48       155.38 o                         
  -2   2  15        270.96        204.70       174.94 o                         
   0   2  15        801.26        847.58       166.31 o                         
   2   2  15        779.50        668.08       161.31 o                         
   4   2  15        702.29        604.01       200.54 o                         
   6   2  15        226.04         88.92       198.25 o                         
   8   2  15          0.06         52.24       197.83 o                         
  10   2  15        917.18       1152.86       218.06 o                         
 -17   3  15        149.15        161.90       386.19 o                         
 -15   3  15        435.88         66.13       211.57 o                         
 -13   3  15        370.73        266.34       214.88 o                         
 -11   3  15          3.94       -214.80       304.44 o                         
  -9   3  15         53.25        260.44       215.98 o                         
  -7   3  15         45.97        232.07       352.58 o                         
  -5   3  15        153.84          4.69       208.56 o                         
  -3   3  15       1248.68       1547.22       386.20 o                         
  -1   3  15       2216.26       2155.03       184.48 o                         
   1   3  15         18.13       -201.13       207.02 o                         
   3   3  15       2052.37       2104.28       233.36 o                         
   5   3  15         62.80       -271.88       204.18 o                         
   7   3  15        193.17       -142.84       306.44 o                         
   9   3  15        144.92        173.91       218.67 o                         
 -14   4  15        340.32         58.09       224.90 o                         
 -12   4  15         86.40         47.25       218.10 o                         
 -10   4  15         61.77         48.00       213.12 o                         
  -8   4  15         26.15       -183.15       219.48 o                         
  -6   4  15         66.06         33.63       216.67 o                         
  -4   4  15       1689.22       1703.35       246.97 o                         
  -2   4  15          0.83        143.17       222.29 o                         
   0   4  15       1436.85       1124.31       236.14 o                         
   2   4  15       1572.41       1215.78       268.83 o                         
   4   4  15        101.08        343.61       420.79 o                         
   6   4  15        435.67        515.87       221.55 o                         
   8   4  15         15.68        336.44       285.88 o                         
 -11   5  15        148.75        231.70       241.38 o                         
  -9   5  15         76.40       -420.51       221.68 o                         
  -7   5  15         29.74       -106.05       219.76 o                         
  -5   5  15       1633.55       1485.92       241.68 o                         
  -3   5  15        483.41        480.56       238.06 o                         
  -1   5  15        627.26        797.40       240.06 o                         
   1   5  15         19.18        -69.60       222.32 o                         
   3   5  15        694.70        623.52       246.07 o                         
   5   5  15          0.75        140.42       234.72 o                         
 -16   0  16        319.25         99.90       215.57 o                         
 -14   0  16       6822.13       6197.48       347.07 o                         
 -12   0  16        380.27        237.87       200.12 o                         
 -10   0  16       2008.68       1898.81       346.06 o                         
  -8   0  16       1285.81       1358.37       222.72 o                         
  -6   0  16       1338.35       1213.46       209.23 o                         
  -4   0  16       2810.13       2943.35       238.31 o                         
  -2   0  16       1513.94       1394.45       214.56 o                         
   0   0  16       1156.77       1373.69       215.96 o                         
   2   0  16       1732.66       1852.06       381.17 o                         
   4   0  16         12.37        116.54       187.11 o                         
   6   0  16       1466.99       1562.81       303.94 o                         
   8   0  16       3280.32       3455.63       348.07 o                         
  10   0  16       1669.21       1898.84       343.06 o                         
 -17   1  16       1709.04       1812.19       252.77 o                         
 -15   1  16       3436.96       3178.99       257.47 o                         
 -13   1  16        896.70       1096.61       539.16 o                         
 -11   1  16       3940.18       4263.99       314.42 o                         
  -9   1  16          0.60       -129.14       207.65 o                         
  -7   1  16       1478.64       1628.85       182.61 o                         
  -5   1  16        127.28         21.69       159.93 o                         
  -3   1  16       1958.20       2091.45       178.65 o                         
  -1   1  16         30.43        -34.56       154.19 o                         
   1   1  16       1360.20       1588.77       173.17 o                         
   3   1  16        511.53        226.31       161.56 o                         
   5   1  16       2828.34       3062.94       237.96 o                         
   7   1  16         46.68       -189.81       193.00 o                         
   9   1  16       3183.09       3912.04       380.17 o                         
 -16   2  16          9.89       -156.48       311.46 o                         
 -14   2  16       2070.91       2000.29       242.92 o                         
 -12   2  16        126.40        153.58       205.60 o                         
 -10   2  16       2817.66       2467.92       247.18 o                         
  -8   2  16       1668.60       1948.16       239.32 o                         
  -6   2  16       1234.73       1200.44       178.53 o                         
  -4   2  16         26.81       -135.37       159.11 o                         
  -2   2  16        635.55        426.42       179.19 o                         
   0   2  16        533.71        706.60       164.87 o                         
   2   2  16        944.95        919.24       219.68 o                         
   4   2  16        859.38        890.42       210.97 o                         
   6   2  16       1243.55        947.68       255.79 o                         
   8   2  16       1017.98        969.48       219.50 o                         
 -13   3  16        376.60        197.67       227.32 o                         
 -11   3  16       1352.40       1724.84       254.78 o                         
  -9   3  16        204.08        526.61       229.27 o                         
  -7   3  16       1818.35       2137.01       254.07 o                         
  -5   3  16        394.96        668.96       211.16 o                         
  -3   3  16       1985.72       2046.16       247.10 o                         
  -1   3  16         28.07       -212.61       223.89 o                         
   1   3  16       1846.92       1795.22       241.51 o                         
   3   3  16         16.84       -182.15       217.72 o                         
   5   3  16       1973.36       1731.46       245.40 o                         
   7   3  16         41.38         -9.25       216.05 o                         
 -12   4  16         56.18       -387.26       226.81 o                         
 -10   4  16       1113.66        914.85       474.96 o                         
  -8   4  16         47.58         99.51       219.07 o                         
  -6   4  16       1625.58       1674.39       254.63 o                         
  -4   4  16        190.41        157.38       229.10 o                         
  -2   4  16        623.73        880.95       230.03 o                         
   0   4  16        412.07        570.35       229.34 o                         
   2   4  16        585.78        849.36       346.57 o                         
   4   4  16        733.80       1190.15       530.63 o                         
  -5   5  16        742.44        500.03       249.28 o                         
  -3   5  16        660.95         60.19       249.31 o                         
  -1   5  16         10.07        139.06       245.71 o                         
 -13   1  17         55.84         61.40       178.15 o                         
 -11   1  17        145.99        206.49       170.97 o                         
  -9   1  17         81.83         -4.53       170.15 o                         
  -7   1  17          4.51       -180.90       161.95 o                         
  -5   1  17        228.23        403.53       168.16 o                         
  -3   1  17         34.66        -16.60       157.52 o                         
  -1   1  17         65.30        -78.68       155.31 o                         
   1   1  17         76.48        -48.18       156.61 o                         
   3   1  17          1.55       -381.02       211.65 o                         
   5   1  17        213.54        202.75       199.93 o                         
 -12   2  17        171.96        -52.61       322.49 o                         
 -10   2  17          1.91        308.51       173.32 o                         
  -8   2  17        415.51        284.87       173.37 o                         
  -6   2  17        214.22        269.95       173.61 o                         
  -4   2  17        354.25        422.81       168.18 o                         
  -2   2  17        295.89        369.59       165.93 o                         
   0   2  17        106.23        248.07       162.11 o                         
   2   2  17        630.51        843.16       222.59 o                         
   4   2  17          5.27         34.44       222.18 o                         
 -11   3  17        242.03        149.53       232.63 o                         
  -9   3  17        588.89        882.74       243.63 o                         
  -7   3  17         91.97        462.67       173.70 o                         
  -5   3  17       1169.04       1581.35       184.94 o                         
  -3   3  17         99.84        -59.69       165.62 o                         
  -1   3  17        608.98        577.77       229.39 o                         
   1   3  17        208.78         79.13       218.41 o                         
   3   3  17        217.03        317.54       330.52 o                         
  -4   4  17        392.63        117.09       242.16 o                         
 -10   0  18       2321.91       1967.05       359.10 o                         
  -8   0  18        653.84        602.85       299.92 o                         
  -6   0  18        418.72        600.85       301.93 o                         
  -4   0  18         26.10       -472.45       276.85 o                         
  -2   0  18       3269.87       3327.24       364.12 o                         
   0   0  18        565.80       1400.31       316.98 o                         
   2   0  18       3795.96       4000.31       372.14 o                         
  -9   1  18        166.63        -64.90       215.69 o                         
  -7   1  18        771.14       1080.89       192.45 o                         
  -5   1  18        570.25        486.84       177.49 o                         
  -3   1  18       1358.50       1615.30       191.10 o                         
  -1   1  18        739.03        982.06       183.95 o                         
   1   1  18       4637.63       5406.38       298.32 o                         
  -6   2  18       1384.53       1769.97       453.12 o                         
  -4   2  18        105.39        341.30       176.86 o                         
  -2   2  18       1573.67       1477.29       204.21 o                         
                                                                                
